# Supplementary material for: Genomic evidence for genes encoding leucine-rich repeat receptors linked to resistance against the eukaryotic extra- and intracellular Brassica napus pathogens Leptosphaeria maculans and Plasmodiophora brassicae
Source: PLoS One. 2018 Jun 1;13(6):e0198201. doi: 10.1371/journal.pone.0198201 (PMC5983482; doi:10.1371/journal.pone.0198201)
Supplement: S1 Table — (ZIP) [file pone.0198201.s001.zip › S1Table_080517.xlsx]

## Sheet: Sheet1
S1 Table. List of predicted leucine-rich repeat (LRR) receptors lacking kinase domains in the genome of Brassica napus.
Gene ID	Chromosome	Type*	Signal peptide†	LRR‡	Transmembrane§
BnaA01g01450D	chrA01	NLR	ND¶	ND	ND
BnaA01g01460D	chrA01	NLR	ND	ND	ND
BnaA01g09680D	chrA01	NLR	ND	ND	ND
BnaA01g10040D	chrA01	NLR	ND	ND	ND
BnaA01g13140D	chrA01	NLR	ND	ND	ND
BnaA01g15270D	chrA01	NLR	ND	ND	ND
BnaA01g16260D	chrA01	NLR	ND	ND	ND
BnaA01g18700D	chrA01	NLR	ND	ND	ND
BnaA01g19950D	chrA01	NLR	ND	ND	ND
BnaA01g19970D	chrA01	NLR	ND	ND	ND
BnaA01g21960D	chrA01	NLR	ND	ND	ND
BnaA01g24490D	chrA01	NLR	ND	ND	ND
BnaA01g32130D	chrA01	NLR	ND	ND	ND
BnaA01g32500D	chrA01	NLR	ND	ND	ND
BnaA01g33720D	chrA01	NLR	ND	ND	ND
BnaA01g33750D	chrA01	NLR	ND	ND	ND
BnaA01g33780D	chrA01	NLR	ND	ND	ND
BnaA01g33930D	chrA01	NLR	ND	ND	ND
BnaA01g35670D	chrA01_random	NLR	ND	ND	ND
BnaA02g03780D	chrA02	NLR	ND	ND	ND
BnaA02g03790D	chrA02	NLR	ND	ND	ND
BnaA02g03810D	chrA02	NLR	ND	ND	ND
BnaA02g03830D	chrA02	NLR	ND	ND	ND
BnaA02g04080D	chrA02	NLR	ND	ND	ND
BnaA02g13810D	chrA02	NLR	ND	ND	ND
BnaA02g16190D	chrA02	NLR	ND	ND	ND
BnaA02g22610D	chrA02	NLR	ND	ND	ND
BnaA02g23780D	chrA02	NLR	ND	ND	ND
BnaA02g23800D	chrA02	NLR	ND	ND	ND
BnaA02g24000D	chrA02	NLR	ND	ND	ND
BnaA02g24500D	chrA02	NLR	ND	ND	ND
BnaA02g24510D	chrA02	NLR	ND	ND	ND
BnaA02g24530D	chrA02	NLR	ND	ND	ND
BnaA02g24540D	chrA02	NLR	ND	ND	ND
BnaA02g24560D	chrA02	NLR	ND	ND	ND
BnaA02g28780D	chrA02	NLR	ND	ND	ND
BnaA02g30300D	chrA02	NLR	ND	ND	ND
BnaA02g32580D	chrA02	NLR	ND	ND	ND
BnaA02g35050D	chrA02_random	NLR	ND	ND	ND
BnaA02g36870D	chrA02_random	NLR	ND	ND	ND
BnaA03g03260D	chrA03	NLR	ND	ND	ND
BnaA03g03270D	chrA03	NLR	ND	ND	ND
BnaA03g03830D	chrA03	NLR	ND	ND	ND
BnaA03g07040D	chrA03	NLR	ND	ND	ND
BnaA03g14540D	chrA03	NLR	ND	ND	ND
BnaA03g24930D	chrA03	NLR	ND	ND	ND
BnaA03g29130D	chrA03	NLR	ND	ND	ND
BnaA03g29300D	chrA03	NLR	ND	ND	ND
BnaA03g29580D	chrA03	NLR	ND	ND	ND
BnaA03g38380D	chrA03	NLR	ND	ND	ND
BnaA03g38510D	chrA03	NLR	ND	ND	ND
BnaA03g44080D	chrA03	NLR	ND	ND	ND
BnaA03g44090D	chrA03	NLR	ND	ND	ND
BnaA03g45000D	chrA03	NLR	ND	ND	ND
BnaA03g45020D	chrA03	NLR	ND	ND	ND
BnaA03g45040D	chrA03	NLR	ND	ND	ND
BnaA03g45050D	chrA03	NLR	ND	ND	ND
BnaA03g46200D	chrA03	NLR	ND	ND	ND
BnaA03g48510D	chrA03	NLR	ND	ND	ND
BnaA03g52640D	chrA03	NLR	ND	ND	ND
BnaA03g56180D	chrA03_random	NLR	ND	ND	ND
BnaA03g57650D	chrA03_random	NLR	ND	ND	ND
BnaA04g04710D	chrA04	NLR	ND	ND	ND
BnaA04g11150D	chrA04	NLR	ND	ND	ND
BnaA04g11170D	chrA04	NLR	ND	ND	ND
BnaA04g11180D	chrA04	NLR	ND	ND	ND
BnaA04g11350D	chrA04	NLR	ND	ND	ND
BnaA04g15850D	chrA04	NLR	ND	ND	ND
BnaA04g18200D	chrA04	NLR	ND	ND	ND
BnaA04g18550D	chrA04	NLR	ND	ND	ND
BnaA04g27840D	chrA04_random	NLR	ND	ND	ND
BnaA05g07870D	chrA05	NLR	ND	ND	ND
BnaA05g07880D	chrA05	NLR	ND	ND	ND
BnaA05g07900D	chrA05	NLR	ND	ND	ND
BnaA05g07930D	chrA05	NLR	ND	ND	ND
BnaA05g24990D	chrA05	NLR	ND	ND	ND
BnaA05g25000D	chrA05	NLR	ND	ND	ND
BnaA05g33150D	chrA05	NLR	ND	ND	ND
BnaA05g33170D	chrA05	NLR	ND	ND	ND
BnaA05g37340D	chrA05_random	NLR	ND	ND	ND
BnaA06g02940D	chrA06	NLR	ND	ND	ND
BnaA06g02950D	chrA06	NLR	ND	ND	ND
BnaA06g08260D	chrA06	NLR	ND	ND	ND
BnaA06g08270D	chrA06	NLR	ND	ND	ND
BnaA06g08280D	chrA06	NLR	ND	ND	ND
BnaA06g10580D	chrA06	NLR	ND	ND	ND
BnaA06g29840D	chrA06	NLR	ND	ND	ND
BnaA06g29860D	chrA06	NLR	ND	ND	ND
BnaA06g29890D	chrA06	NLR	ND	ND	ND
BnaA06g31950D	chrA06	NLR	ND	ND	ND
BnaA06g35960D	chrA06	NLR	ND	ND	ND
BnaA06g35980D	chrA06	NLR	ND	ND	ND
BnaA07g15400D	chrA07	NLR	ND	ND	ND
BnaA07g17000D	chrA07	NLR	ND	ND	ND
BnaA07g22940D	chrA07	NLR	ND	ND	ND
BnaA07g24260D	chrA07	NLR	ND	ND	ND
BnaA07g26100D	chrA07	NLR	ND	ND	ND
BnaA07g30480D	chrA07	NLR	ND	ND	ND
BnaA07g30490D	chrA07	NLR	ND	ND	ND
BnaA07g30500D	chrA07	NLR	ND	ND	ND
BnaA07g30510D	chrA07	NLR	ND	ND	ND
BnaA07g30530D	chrA07	NLR	ND	ND	ND
BnaA07g34770D	chrA07	NLR	ND	ND	ND
BnaA07g35000D	chrA07	NLR	ND	ND	ND
BnaA07g38520D	chrA07_random	NLR	ND	ND	ND
BnaA08g02210D	chrA08	NLR	ND	ND	ND
BnaA08g09210D	chrA08	NLR	ND	ND	ND
BnaA08g09220D	chrA08	NLR	ND	ND	ND
BnaA08g10100D	chrA08	NLR	ND	ND	ND
BnaA08g14760D	chrA08	NLR	ND	ND	ND
BnaA08g15160D	chrA08	NLR	ND	ND	ND
BnaA08g15180D	chrA08	NLR	ND	ND	ND
BnaA08g15260D	chrA08	NLR	ND	ND	ND
BnaA08g15550D	chrA08	NLR	ND	ND	ND
BnaA08g15560D	chrA08	NLR	ND	ND	ND
BnaA08g15570D	chrA08	NLR	ND	ND	ND
BnaA08g16300D	chrA08	NLR	ND	ND	ND
BnaA08g20150D	chrA08	NLR	ND	ND	ND
BnaA08g20170D	chrA08	NLR	ND	ND	ND
BnaA08g23030D	chrA08	NLR	ND	ND	ND
BnaA08g24820D	chrA08	NLR	ND	ND	ND
BnaA08g24860D	chrA08	NLR	ND	ND	ND
BnaA08g26370D	chrA08	NLR	ND	ND	ND
BnaA08g26400D	chrA08	NLR	ND	ND	ND
BnaA08g26410D	chrA08	NLR	ND	ND	ND
BnaA09g02670D	chrA09	NLR	ND	ND	ND
BnaA09g07530D	chrA09	NLR	ND	ND	ND
BnaA09g10520D	chrA09	NLR	ND	ND	ND
BnaA09g10530D	chrA09	NLR	ND	ND	ND
BnaA09g11190D	chrA09	NLR	ND	ND	ND
BnaA09g11650D	chrA09	NLR	ND	ND	ND
BnaA09g11730D	chrA09	NLR	ND	ND	ND
BnaA09g11740D	chrA09	NLR	ND	ND	ND
BnaA09g11760D	chrA09	NLR	ND	ND	ND
BnaA09g13850D	chrA09	NLR	ND	ND	ND
BnaA09g14320D	chrA09	NLR	ND	ND	ND
BnaA09g14420D	chrA09	NLR	ND	ND	ND
BnaA09g14560D	chrA09	NLR	ND	ND	ND
BnaA09g14680D	chrA09	NLR	ND	ND	ND
BnaA09g14980D	chrA09	NLR	ND	ND	ND
BnaA09g16680D	chrA09	NLR	ND	ND	ND
BnaA09g17420D	chrA09	NLR	ND	ND	ND
BnaA09g18010D	chrA09	NLR	ND	ND	ND
BnaA09g18020D	chrA09	NLR	ND	ND	ND
BnaA09g18030D	chrA09	NLR	ND	ND	ND
BnaA09g21070D	chrA09	NLR	ND	ND	ND
BnaA09g21180D	chrA09	NLR	ND	ND	ND
BnaA09g21190D	chrA09	NLR	ND	ND	ND
BnaA09g29600D	chrA09	NLR	ND	ND	ND
BnaA09g29610D	chrA09	NLR	ND	ND	ND
BnaA09g31620D	chrA09	NLR	ND	ND	ND
BnaA09g31990D	chrA09	NLR	ND	ND	ND
BnaA09g32070D	chrA09	NLR	ND	ND	ND
BnaA09g32090D	chrA09	NLR	ND	ND	ND
BnaA09g40660D	chrA09	NLR	ND	ND	ND
BnaA09g44890D	chrA09	NLR	ND	ND	ND
BnaA09g44930D	chrA09	NLR	ND	ND	ND
BnaA09g44940D	chrA09	NLR	ND	ND	ND
BnaA09g46480D	chrA09	NLR	ND	ND	ND
BnaA09g47220D	chrA09	NLR	ND	ND	ND
BnaA09g47240D	chrA09	NLR	ND	ND	ND
BnaA09g47300D	chrA09	NLR	ND	ND	ND
BnaA09g53220D	chrA09_random	NLR	ND	ND	ND
BnaA10g05000D	chrA10	NLR	ND	ND	ND
BnaA10g13140D	chrA10	NLR	ND	ND	ND
BnaA10g13740D	chrA10	NLR	ND	ND	ND
BnaA10g16520D	chrA10	NLR	ND	ND	ND
BnaA10g16870D	chrA10	NLR	ND	ND	ND
BnaA10g24700D	chrA10	NLR	ND	ND	ND
BnaA10g25550D	chrA10	NLR	ND	ND	ND
BnaAnng03860D	chrAnn_random	NLR	ND	ND	ND
BnaAnng03870D	chrAnn_random	NLR	ND	ND	ND
BnaAnng05400D	chrAnn_random	NLR	ND	ND	ND
BnaAnng07390D	chrAnn_random	NLR	ND	ND	ND
BnaAnng08730D	chrAnn_random	NLR	ND	ND	ND
BnaAnng21180D	chrAnn_random	NLR	ND	ND	ND
BnaAnng27760D	chrAnn_random	NLR	ND	ND	ND
BnaAnng34210D	chrAnn_random	NLR	ND	ND	ND
BnaC01g02460D	chrC01	NLR	ND	ND	ND
BnaC01g02510D	chrC01	NLR	ND	ND	ND
BnaC01g11830D	chrC01	NLR	ND	ND	ND
BnaC01g11870D	chrC01	NLR	ND	ND	ND
BnaC01g15240D	chrC01	NLR	ND	ND	ND
BnaC01g18040D	chrC01	NLR	ND	ND	ND
BnaC01g19360D	chrC01	NLR	ND	ND	ND
BnaC01g24770D	chrC01	NLR	ND	ND	ND
BnaC01g24790D	chrC01	NLR	ND	ND	ND
BnaC01g27490D	chrC01	NLR	ND	ND	ND
BnaC01g28360D	chrC01	NLR	ND	ND	ND
BnaC01g39050D	chrC01	NLR	ND	ND	ND
BnaC01g40270D	chrC01	NLR	ND	ND	ND
BnaC01g40280D	chrC01	NLR	ND	ND	ND
BnaC01g40310D	chrC01	NLR	ND	ND	ND
BnaC01g40460D	chrC01	NLR	ND	ND	ND
BnaC02g02610D	chrC02	NLR	ND	ND	ND
BnaC02g03820D	chrC02	NLR	ND	ND	ND
BnaC02g07380D	chrC02	NLR	ND	ND	ND
BnaC02g07390D	chrC02	NLR	ND	ND	ND
BnaC02g07600D	chrC02	NLR	ND	ND	ND
BnaC02g07620D	chrC02	NLR	ND	ND	ND
BnaC02g07630D	chrC02	NLR	ND	ND	ND
BnaC02g07660D	chrC02	NLR	ND	ND	ND
BnaC02g07680D	chrC02	NLR	ND	ND	ND
BnaC02g08020D	chrC02	NLR	ND	ND	ND
BnaC02g08030D	chrC02	NLR	ND	ND	ND
BnaC02g08420D	chrC02	NLR	ND	ND	ND
BnaC02g08580D	chrC02	NLR	ND	ND	ND
BnaC02g12880D	chrC02	NLR	ND	ND	ND
BnaC02g30980D	chrC02	NLR	ND	ND	ND
BnaC02g32310D	chrC02	NLR	ND	ND	ND
BnaC02g32370D	chrC02	NLR	ND	ND	ND
BnaC02g32780D	chrC02	NLR	ND	ND	ND
BnaC02g38690D	chrC02	NLR	ND	ND	ND
BnaC02g46990D	chrC02_random	NLR	ND	ND	ND
BnaC02g47330D	chrC02_random	NLR	ND	ND	ND
BnaC02g47360D	chrC02_random	NLR	ND	ND	ND
BnaC02g47380D	chrC02_random	NLR	ND	ND	ND
BnaC02g47400D	chrC02_random	NLR	ND	ND	ND
BnaC02g47450D	chrC02_random	NLR	ND	ND	ND
BnaC02g47510D	chrC02_random	NLR	ND	ND	ND
BnaC02g48740D	chrC02_random	NLR	ND	ND	ND
BnaC03g04690D	chrC03	NLR	ND	ND	ND
BnaC03g05380D	chrC03	NLR	ND	ND	ND
BnaC03g08650D	chrC03	NLR	ND	ND	ND
BnaC03g08660D	chrC03	NLR	ND	ND	ND
BnaC03g08920D	chrC03	NLR	ND	ND	ND
BnaC03g08940D	chrC03	NLR	ND	ND	ND
BnaC03g09410D	chrC03	NLR	ND	ND	ND
BnaC03g12220D	chrC03	NLR	ND	ND	ND
BnaC03g18920D	chrC03	NLR	ND	ND	ND
BnaC03g29150D	chrC03	NLR	ND	ND	ND
BnaC03g29290D	chrC03	NLR	ND	ND	ND
BnaC03g34840D	chrC03	NLR	ND	ND	ND
BnaC03g44460D	chrC03	NLR	ND	ND	ND
BnaC03g45210D	chrC03	NLR	ND	ND	ND
BnaC03g45320D	chrC03	NLR	ND	ND	ND
BnaC03g45720D	chrC03	NLR	ND	ND	ND
BnaC03g47400D	chrC03	NLR	ND	ND	ND
BnaC03g56070D	chrC03	NLR	ND	ND	ND
BnaC03g59890D	chrC03	NLR	ND	ND	ND
BnaC03g61630D	chrC03	NLR	ND	ND	ND
BnaC03g61660D	chrC03	NLR	ND	ND	ND
BnaC03g61670D	chrC03	NLR	ND	ND	ND
BnaC03g61680D	chrC03	NLR	ND	ND	ND
BnaC03g61980D	chrC03	NLR	ND	ND	ND
BnaC03g61990D	chrC03	NLR	ND	ND	ND
BnaC03g63230D	chrC03	NLR	ND	ND	ND
BnaC03g63280D	chrC03	NLR	ND	ND	ND
BnaC03g63290D	chrC03	NLR	ND	ND	ND
BnaC03g64750D	chrC03	NLR	ND	ND	ND
BnaC03g68520D	chrC03	NLR	ND	ND	ND
BnaC03g72990D	chrC03_random	NLR	ND	ND	ND
BnaC03g76230D	chrC03_random	NLR	ND	ND	ND
BnaC04g08930D	chrC04	NLR	ND	ND	ND
BnaC04g09740D	chrC04	NLR	ND	ND	ND
BnaC04g12970D	chrC04	NLR	ND	ND	ND
BnaC04g20030D	chrC04	NLR	ND	ND	ND
BnaC04g27190D	chrC04	NLR	ND	ND	ND
BnaC04g31910D	chrC04	NLR	ND	ND	ND
BnaC04g32150D	chrC04	NLR	ND	ND	ND
BnaC04g39110D	chrC04	NLR	ND	ND	ND
BnaC04g42270D	chrC04	NLR	ND	ND	ND
BnaC05g09570D	chrC05	NLR	ND	ND	ND
BnaC05g09600D	chrC05	NLR	ND	ND	ND
BnaC05g09610D	chrC05	NLR	ND	ND	ND
BnaC05g12130D	chrC05	NLR	ND	ND	ND
BnaC05g19440D	chrC05	NLR	ND	ND	ND
BnaC05g19470D	chrC05	NLR	ND	ND	ND
BnaC05g19500D	chrC05	NLR	ND	ND	ND
BnaC05g39120D	chrC05	NLR	ND	ND	ND
BnaC05g39130D	chrC05	NLR	ND	ND	ND
BnaC05g41740D	chrC05	NLR	ND	ND	ND
BnaC05g47400D	chrC05	NLR	ND	ND	ND
BnaC05g47410D	chrC05	NLR	ND	ND	ND
BnaC05g47420D	chrC05	NLR	ND	ND	ND
BnaC05g47550D	chrC05	NLR	ND	ND	ND
BnaC06g03300D	chrC06	NLR	ND	ND	ND
BnaC06g03340D	chrC06	NLR	ND	ND	ND
BnaC06g03790D	chrC06	NLR	ND	ND	ND
BnaC06g03850D	chrC06	NLR	ND	ND	ND
BnaC06g04820D	chrC06	NLR	ND	ND	ND
BnaC06g09900D	chrC06	NLR	ND	ND	ND
BnaC06g13520D	chrC06	NLR	ND	ND	ND
BnaC06g13540D	chrC06	NLR	ND	ND	ND
BnaC06g23900D	chrC06	NLR	ND	ND	ND
BnaC06g23920D	chrC06	NLR	ND	ND	ND
BnaC06g23930D	chrC06	NLR	ND	ND	ND
BnaC06g23960D	chrC06	NLR	ND	ND	ND
BnaC06g23980D	chrC06	NLR	ND	ND	ND
BnaC06g24010D	chrC06	NLR	ND	ND	ND
BnaC06g25350D	chrC06	NLR	ND	ND	ND
BnaC06g27830D	chrC06	NLR	ND	ND	ND
BnaC06g34000D	chrC06	NLR	ND	ND	ND
BnaC06g34020D	chrC06	NLR	ND	ND	ND
BnaC06g34030D	chrC06	NLR	ND	ND	ND
BnaC06g34060D	chrC06	NLR	ND	ND	ND
BnaC06g34070D	chrC06	NLR	ND	ND	ND
BnaC06g34080D	chrC06	NLR	ND	ND	ND
BnaC06g34090D	chrC06	NLR	ND	ND	ND
BnaC06g39660D	chrC06	NLR	ND	ND	ND
BnaC06g39930D	chrC06	NLR	ND	ND	ND
BnaC06g40800D	chrC06_random	NLR	ND	ND	ND
BnaC07g14550D	chrC07	NLR	ND	ND	ND
BnaC07g18270D	chrC07	NLR	ND	ND	ND
BnaC07g18280D	chrC07	NLR	ND	ND	ND
BnaC07g18310D	chrC07	NLR	ND	ND	ND
BnaC07g19140D	chrC07	NLR	ND	ND	ND
BnaC07g19210D	chrC07	NLR	ND	ND	ND
BnaC07g24570D	chrC07	NLR	ND	ND	ND
BnaC07g26860D	chrC07	NLR	ND	ND	ND
BnaC07g26880D	chrC07	NLR	ND	ND	ND
BnaC07g33990D	chrC07	NLR	ND	ND	ND
BnaC07g35890D	chrC07	NLR	ND	ND	ND
BnaC07g35900D	chrC07	NLR	ND	ND	ND
BnaC07g35920D	chrC07	NLR	ND	ND	ND
BnaC07g35930D	chrC07	NLR	ND	ND	ND
BnaC07g35950D	chrC07	NLR	ND	ND	ND
BnaC07g36990D	chrC07	NLR	ND	ND	ND
BnaC07g37000D	chrC07	NLR	ND	ND	ND
BnaC07g37010D	chrC07	NLR	ND	ND	ND
BnaC07g37020D	chrC07	NLR	ND	ND	ND
BnaC07g38450D	chrC07	NLR	ND	ND	ND
BnaC07g40790D	chrC07	NLR	ND	ND	ND
BnaC07g44370D	chrC07	NLR	ND	ND	ND
BnaC07g46000D	chrC07	NLR	ND	ND	ND
BnaC07g46010D	chrC07	NLR	ND	ND	ND
BnaC08g11460D	chrC08	NLR	ND	ND	ND
BnaC08g11510D	chrC08	NLR	ND	ND	ND
BnaC08g15420D	chrC08	NLR	ND	ND	ND
BnaC08g15510D	chrC08	NLR	ND	ND	ND
BnaC08g17450D	chrC08	NLR	ND	ND	ND
BnaC08g20190D	chrC08	NLR	ND	ND	ND
BnaC08g20220D	chrC08	NLR	ND	ND	ND
BnaC08g20450D	chrC08	NLR	ND	ND	ND
BnaC08g21540D	chrC08	NLR	ND	ND	ND
BnaC08g21550D	chrC08	NLR	ND	ND	ND
BnaC08g22370D	chrC08	NLR	ND	ND	ND
BnaC08g22890D	chrC08	NLR	ND	ND	ND
BnaC08g22900D	chrC08	NLR	ND	ND	ND
BnaC08g28290D	chrC08	NLR	ND	ND	ND
BnaC08g33120D	chrC08	NLR	ND	ND	ND
BnaC08g37590D	chrC08	NLR	ND	ND	ND
BnaC08g37650D	chrC08	NLR	ND	ND	ND
BnaC08g37660D	chrC08	NLR	ND	ND	ND
BnaC08g40550D	chrC08	NLR	ND	ND	ND
BnaC08g41330D	chrC08	NLR	ND	ND	ND
BnaC08g41340D	chrC08	NLR	ND	ND	ND
BnaC08g41420D	chrC08	NLR	ND	ND	ND
BnaC08g41430D	chrC08	NLR	ND	ND	ND
BnaC09g02130D	chrC09	NLR	ND	ND	ND
BnaC09g06020D	chrC09	NLR	ND	ND	ND
BnaC09g07440D	chrC09	NLR	ND	ND	ND
BnaC09g10760D	chrC09	NLR	ND	ND	ND
BnaC09g10770D	chrC09	NLR	ND	ND	ND
BnaC09g11490D	chrC09	NLR	ND	ND	ND
BnaC09g11680D	chrC09	NLR	ND	ND	ND
BnaC09g12560D	chrC09	NLR	ND	ND	ND
BnaC09g12570D	chrC09	NLR	ND	ND	ND
BnaC09g12630D	chrC09	NLR	ND	ND	ND
BnaC09g12650D	chrC09	NLR	ND	ND	ND
BnaC09g12670D	chrC09	NLR	ND	ND	ND
BnaC09g12760D	chrC09	NLR	ND	ND	ND
BnaC09g13250D	chrC09	NLR	ND	ND	ND
BnaC09g14870D	chrC09	NLR	ND	ND	ND
BnaC09g15010D	chrC09	NLR	ND	ND	ND
BnaC09g15110D	chrC09	NLR	ND	ND	ND
BnaC09g17030D	chrC09	NLR	ND	ND	ND
BnaC09g18120D	chrC09	NLR	ND	ND	ND
BnaC09g18870D	chrC09	NLR	ND	ND	ND
BnaC09g18900D	chrC09	NLR	ND	ND	ND
BnaC09g18950D	chrC09	NLR	ND	ND	ND
BnaC09g18980D	chrC09	NLR	ND	ND	ND
BnaC09g18990D	chrC09	NLR	ND	ND	ND
BnaC09g19000D	chrC09	NLR	ND	ND	ND
BnaC09g19010D	chrC09	NLR	ND	ND	ND
BnaC09g19040D	chrC09	NLR	ND	ND	ND
BnaC09g19390D	chrC09	NLR	ND	ND	ND
BnaC09g19410D	chrC09	NLR	ND	ND	ND
BnaC09g19420D	chrC09	NLR	ND	ND	ND
BnaC09g23350D	chrC09	NLR	ND	ND	ND
BnaC09g23580D	chrC09	NLR	ND	ND	ND
BnaC09g35960D	chrC09	NLR	ND	ND	ND
BnaC09g36260D	chrC09	NLR	ND	ND	ND
BnaC09g39460D	chrC09	NLR	ND	ND	ND
BnaC09g39490D	chrC09	NLR	ND	ND	ND
BnaC09g39520D	chrC09	NLR	ND	ND	ND
BnaC09g39550D	chrC09	NLR	ND	ND	ND
BnaC09g39590D	chrC09	NLR	ND	ND	ND
BnaC09g39630D	chrC09	NLR	ND	ND	ND
BnaC09g40030D	chrC09	NLR	ND	ND	ND
BnaC09g40250D	chrC09	NLR	ND	ND	ND
BnaC09g44520D	chrC09	NLR	ND	ND	ND
BnaC09g49630D	chrC09	NLR	ND	ND	ND
BnaC09g50760D	chrC09	NLR	ND	ND	ND
BnaC09g51440D	chrC09_random	NLR	ND	ND	ND
BnaC09g51450D	chrC09_random	NLR	ND	ND	ND
BnaC09g51750D	chrC09_random	NLR	ND	ND	ND
BnaC09g51800D	chrC09_random	NLR	ND	ND	ND
BnaC09g52630D	chrC09_random	NLR	ND	ND	ND
BnaCnng06850D	chrCnn_random	NLR	ND	ND	ND
BnaCnng06890D	chrCnn_random	NLR	ND	ND	ND
BnaCnng10000D	chrCnn_random	NLR	ND	ND	ND
BnaCnng11210D	chrCnn_random	NLR	ND	ND	ND
BnaCnng11220D	chrCnn_random	NLR	ND	ND	ND
BnaCnng11240D	chrCnn_random	NLR	ND	ND	ND
BnaCnng11250D	chrCnn_random	NLR	ND	ND	ND
BnaCnng14160D	chrCnn_random	NLR	ND	ND	ND
BnaCnng20410D	chrCnn_random	NLR	ND	ND	ND
BnaCnng38210D	chrCnn_random	NLR	ND	ND	ND
BnaCnng39060D	chrCnn_random	NLR	ND	ND	ND
BnaCnng53000D	chrCnn_random	NLR	ND	ND	ND
BnaCnng58610D	chrCnn_random	NLR	ND	ND	ND
BnaCnng59870D	chrCnn_random	NLR	ND	ND	ND
BnaCnng68450D	chrCnn_random	NLR	ND	ND	ND
BnaCnng76010D	chrCnn_random	NLR	ND	ND	ND
BnaA01g08320D#	chrA01	RLP	Yes	Yes	Yes
BnaA01g19180D	chrA01	RLP	Yes	Yes	Yes
BnaA01g19190D	chrA01	RLP	Yes	Yes	Yes
BnaA01g19200D	chrA01	RLP	Yes	Yes	Yes
BnaA01g20650D	chrA01	RLP	Yes	Yes	Yes
BnaA01g31030D	chrA01	RLP	Yes	Yes	Yes
BnaA01g31040D	chrA01	RLP	Yes	Yes	Yes
BnaA01g31050D	chrA01	RLP	Yes	Yes	Yes
BnaA01g31190D	chrA01	RLP	Yes	Yes	Yes
BnaA01g31220D	chrA01	RLP	Yes	Yes	Yes
BnaA01g31240D	chrA01	RLP	Yes	Yes	Yes
BnaA01g31270D	chrA01	RLP	Yes	Yes	Yes
BnaA01g31280D	chrA01	RLP	Yes	Yes	Yes
BnaA02g11590D	chrA02	RLP	Yes	Yes	Yes
BnaA02g12070D#	chrA02	RLP	Yes	Yes	Yes
BnaA02g15460D	chrA02	RLP	Yes	Yes	Yes
BnaA02g16750D#	chrA02	RLP	Yes	Yes	Yes
BnaA02g16770D	chrA02	RLP	Yes	Yes	Yes
BnaA02g16790D	chrA02	RLP	Yes	Yes	Yes
BnaA02g24440D	chrA02	RLP	Yes	Yes	Yes
BnaA02g30080D	chrA02	RLP	Yes	Yes	Yes
BnaA02g30090D	chrA02	RLP	Yes	Yes	Yes
BnaA03g15000D	chrA03	RLP	Yes	Yes	Yes
BnaA03g15010D	chrA03	RLP	Yes	Yes	Yes
BnaA03g23420D	chrA03	RLP	Yes	Yes	Yes
BnaA03g28440D	chrA03	RLP	Yes	Yes	Yes
BnaA03g31540D	chrA03	RLP	Yes	Yes	Yes
BnaA03g36540D	chrA03	RLP	Yes	Yes	Yes
BnaA03g38680D	chrA03	RLP	Yes	Yes	Yes
BnaA03g38790D	chrA03	RLP	Yes	Yes	Yes
BnaA03g49470D	chrA03	RLP	Yes	Yes	Yes
BnaA03g56320D	chrA03_random	RLP	Yes	Yes	Yes
BnaA04g06520D	chrA04	RLP	Yes	Yes	Yes
BnaA04g14690D	chrA04	RLP	Yes	Yes	Yes
BnaA04g14880D	chrA04	RLP	Yes	Yes	Yes
BnaA04g15190D	chrA04	RLP	Yes	Yes	Yes
BnaA04g18870D	chrA04	RLP	Yes	Yes	Yes
BnaA04g18920D	chrA04	RLP	Yes	Yes	Yes
BnaA04g18930D	chrA04	RLP	Yes	Yes	Yes
BnaA04g19350D	chrA04	RLP	Yes	Yes	Yes
BnaA05g09460D	chrA05	RLP	Yes	Yes	Yes
BnaA05g10540D	chrA05	RLP	Yes	Yes	Yes
BnaA05g10570D	chrA05	RLP	Yes	Yes	Yes
BnaA05g10630D	chrA05	RLP	Yes	Yes	Yes
BnaA06g12200D#	chrA06	RLP	Yes	Yes	Yes
BnaA06g12220D	chrA06	RLP	Yes	Yes	Yes
BnaA06g12250D	chrA06	RLP	Yes	Yes	Yes
BnaA06g27810D	chrA06	RLP	Yes	Yes	Yes
BnaA06g27980D	chrA06	RLP	Yes	Yes	Yes
BnaA06g38460D	chrA06_random	RLP	Yes	Yes	Yes
BnaA07g02930D	chrA07	RLP	Yes	Yes	Yes
BnaA07g03470D	chrA07	RLP	Yes	Yes	Yes
BnaA07g03950D	chrA07	RLP	Yes	Yes	Yes
BnaA07g16040D	chrA07	RLP	Yes	Yes	Yes
BnaA07g22380D	chrA07	RLP	Yes	Yes	Yes
BnaA07g22390D	chrA07	RLP	Yes	Yes	Yes
BnaA07g23520D	chrA07	RLP	Yes	Yes	Yes
BnaA07g23530D	chrA07	RLP	Yes	Yes	Yes
BnaA07g26080D	chrA07	RLP	Yes	Yes	Yes
BnaA07g28760D	chrA07	RLP	Yes	Yes	Yes
BnaA07g29310D	chrA07	RLP	Yes	Yes	Yes
BnaA07g31330D	chrA07	RLP	Yes	Yes	Yes
BnaA07g38270D	chrA07_random	RLP	Yes	Yes	Yes
BnaA07g38650D	chrA07_random	RLP	Yes	Yes	Yes
BnaA08g02100D	chrA08	RLP	Yes	Yes	Yes
BnaA08g02250D	chrA08	RLP	Yes	Yes	Yes
BnaA08g08920D	chrA08	RLP	Yes	Yes	Yes
BnaA08g09000D	chrA08	RLP	Yes	Yes	Yes
BnaA08g19110D	chrA08	RLP	Yes	Yes	Yes
BnaA08g19120D	chrA08	RLP	Yes	Yes	Yes
BnaA08g23230D	chrA08	RLP	Yes	Yes	Yes
BnaA09g09270D	chrA09	RLP	Yes	Yes	Yes
BnaA09g28820D	chrA09	RLP	Yes	Yes	Yes
BnaA09g35430D	chrA09	RLP	Yes	Yes	Yes
BnaA09g37810D	chrA09	RLP	Yes	Yes	Yes
BnaA09g49480D	chrA09	RLP	Yes	Yes	Yes
BnaA09g49490D	chrA09	RLP	Yes	Yes	Yes
BnaA09g50460D	chrA09	RLP	Yes	Yes	Yes
BnaA09g50470D	chrA09	RLP	Yes	Yes	Yes
BnaA10g20720D	chrA10	RLP	Yes	Yes	Yes
BnaA10g24060D	chrA10	RLP	Yes	Yes	Yes
BnaA10g30070D	chrA10_random	RLP	Yes	Yes	Yes
BnaA10g30080D	chrA10_random	RLP	Yes	Yes	Yes
BnaAnng02370D	chrAnn_random	RLP	Yes	Yes	Yes
BnaAnng02590D	chrAnn_random	RLP	Yes	Yes	Yes
BnaAnng08860D	chrAnn_random	RLP	Yes	Yes	Yes
BnaAnng12430D	chrAnn_random	RLP	Yes	Yes	Yes
BnaAnng16130D	chrAnn_random	RLP	Yes	Yes	Yes
BnaAnng28030D	chrAnn_random	RLP	Yes	Yes	Yes
BnaAnng31410D	chrAnn_random	RLP	Yes	Yes	Yes
BnaAnng40700D	chrAnn_random	RLP	Yes	Yes	Yes
BnaC01g09870D#	chrC01	RLP	Yes	Yes	Yes
BnaC01g11190D	chrC01	RLP	Yes	Yes	Yes
BnaC01g15550D	chrC01	RLP	Yes	Yes	Yes
BnaC01g23050D	chrC01	RLP	Yes	Yes	Yes
BnaC01g23060D	chrC01	RLP	Yes	Yes	Yes
BnaC01g23090D	chrC01	RLP	Yes	Yes	Yes
BnaC01g33660D	chrC01	RLP	Yes	Yes	Yes
BnaC01g43600D	chrC01_random	RLP	Yes	Yes	Yes
BnaC02g09350D	chrC02	RLP	Yes	Yes	Yes
BnaC02g20700D	chrC02	RLP	Yes	Yes	Yes
BnaC02g22730D	chrC02	RLP	Yes	Yes	Yes
BnaC02g22740D	chrC02	RLP	Yes	Yes	Yes
BnaC02g22770D	chrC02	RLP	Yes	Yes	Yes
BnaC02g35490D	chrC02	RLP	Yes	Yes	Yes
BnaC02g38510D	chrC02	RLP	Yes	Yes	Yes
BnaC02g45200D#	chrC02_random	RLP	Yes	Yes	Yes
BnaC03g07920D	chrC03	RLP	Yes	Yes	Yes
BnaC03g08330D	chrC03	RLP	Yes	Yes	Yes
BnaC03g18190D	chrC03	RLP	Yes	Yes	Yes
BnaC03g27740D	chrC03	RLP	Yes	Yes	Yes
BnaC03g35320D#	chrC03	RLP	Yes	Yes	Yes
BnaC03g42560D	chrC03	RLP	Yes	Yes	Yes
BnaC03g43790D	chrC03	RLP	Yes	Yes	Yes
BnaC03g45490D	chrC03	RLP	Yes	Yes	Yes
BnaC03g62770D	chrC03	RLP	Yes	Yes	Yes
BnaC03g62780D	chrC03	RLP	Yes	Yes	Yes
BnaC03g68480D	chrC03	RLP	Yes	Yes	Yes
BnaC03g73300D	chrC03_random	RLP	Yes	Yes	Yes
BnaC04g11230D	chrC04	RLP	Yes	Yes	Yes
BnaC04g11510D	chrC04	RLP	Yes	Yes	Yes
BnaC04g11580D	chrC04	RLP	Yes	Yes	Yes
BnaC04g11590D	chrC04	RLP	Yes	Yes	Yes
BnaC04g11620D	chrC04	RLP	Yes	Yes	Yes
BnaC04g11650D	chrC04	RLP	Yes	Yes	Yes
BnaC04g12150D	chrC04	RLP	Yes	Yes	Yes
BnaC04g29210D	chrC04	RLP	Yes	Yes	Yes
BnaC04g29230D	chrC04	RLP	Yes	Yes	Yes
BnaC04g32300D	chrC04	RLP	Yes	Yes	Yes
BnaC04g37740D	chrC04	RLP	Yes	Yes	Yes
BnaC04g38140D	chrC04	RLP	Yes	Yes	Yes
BnaC04g39680D	chrC04	RLP	Yes	Yes	Yes
BnaC04g43150D	chrC04	RLP	Yes	Yes	Yes
BnaC04g43170D	chrC04	RLP	Yes	Yes	Yes
BnaC04g43260D	chrC04	RLP	Yes	Yes	Yes
BnaC04g43480D	chrC04	RLP	Yes	Yes	Yes
BnaC04g43490D#	chrC04	RLP	Yes	Yes	Yes
BnaC05g03070D	chrC05	RLP	Yes	Yes	Yes
BnaC05g03090D	chrC05	RLP	Yes	Yes	Yes
BnaC05g13420D#	chrC05	RLP	Yes	Yes	Yes
BnaC05g13910D	chrC05	RLP	Yes	Yes	Yes
BnaC05g21800D	chrC05	RLP	Yes	Yes	Yes
BnaC05g29690D	chrC05	RLP	Yes	Yes	Yes
BnaC05g38960D	chrC05	RLP	Yes	Yes	Yes
BnaC06g21940D	chrC06	RLP	Yes	Yes	Yes
BnaC06g23210D	chrC06	RLP	Yes	Yes	Yes
BnaC06g23240D	chrC06	RLP	Yes	Yes	Yes
BnaC06g26340D	chrC06	RLP	Yes	Yes	Yes
BnaC06g26600D	chrC06	RLP	Yes	Yes	Yes
BnaC06g31350D	chrC06	RLP	Yes	Yes	Yes
BnaC06g32510D	chrC06	RLP	Yes	Yes	Yes
BnaC06g35080D	chrC06	RLP	Yes	Yes	Yes
BnaC06g35090D	chrC06	RLP	Yes	Yes	Yes
BnaC06g35100D	chrC06	RLP	Yes	Yes	Yes
BnaC06g43780D	chrC06_random	RLP	Yes	Yes	Yes
BnaC07g04670D	chrC07	RLP	Yes	Yes	Yes
BnaC07g06620D	chrC07	RLP	Yes	Yes	Yes
BnaC07g40060D#	chrC07	RLP	Yes	Yes	Yes
BnaC08g01200D	chrC08	RLP	Yes	Yes	Yes
BnaC08g17270D	chrC08	RLP	Yes	Yes	Yes
BnaC08g21360D	chrC08	RLP	Yes	Yes	Yes
BnaC08g26810D	chrC08	RLP	Yes	Yes	Yes
BnaC08g29680D	chrC08	RLP	Yes	Yes	Yes
BnaC08g36540D	chrC08	RLP	Yes	Yes	Yes
BnaC08g37890D	chrC08	RLP	Yes	Yes	Yes
BnaC08g44020D	chrC08	RLP	Yes	Yes	Yes
BnaC08g45290D	chrC08	RLP	Yes	Yes	Yes
BnaC08g45310D	chrC08	RLP	Yes	Yes	Yes
BnaC09g10090D	chrC09	RLP	Yes	Yes	Yes
BnaC09g15920D	chrC09	RLP	Yes	Yes	Yes
BnaCnng07960D	chrCnn_random	RLP	Yes	Yes	Yes
BnaCnng16910D	chrCnn_random	RLP	Yes	Yes	Yes
BnaCnng24010D	chrCnn_random	RLP	Yes	Yes	Yes
BnaCnng24060D	chrCnn_random	RLP	Yes	Yes	Yes
BnaCnng30890D	chrCnn_random	RLP	Yes	Yes	Yes
BnaCnng48360D	chrCnn_random	RLP	Yes	Yes	Yes
BnaCnng50590D	chrCnn_random	RLP	Yes	Yes	Yes
BnaCnng61190D	chrCnn_random	RLP	Yes	Yes	Yes
BnaCnng64120D	chrCnn_random	RLP	Yes	Yes	Yes
BnaCnng64340D	chrCnn_random	RLP	Yes	Yes	Yes
BnaCnng65590D	chrCnn_random	RLP	Yes	Yes	Yes
BnaCnng67250D	chrCnn_random	RLP	Yes	Yes	Yes
BnaCnng73570D	chrCnn_random	RLP	Yes	Yes	Yes
BnaCnng75160D	chrCnn_random	RLP	Yes	Yes	Yes
BnaA01g15240D#	chrA01	SP	Yes	Yes	No
BnaA01g30460D#	chrA01	SP	Yes	Yes	No
BnaA01g30830D	chrA01	SP	Yes	Yes	No
BnaA02g01320D#	chrA02	SP	Yes	Yes	No
BnaA02g05220D	chrA02	SP	Yes	Yes	No
BnaA03g08230D	chrA03	SP	Yes	Yes	No
BnaA03g16050D#	chrA03	SP	Yes	Yes	No
BnaA03g34630D	chrA03	SP	Yes	Yes	No
BnaA03g40050D#	chrA03	SP	Yes	Yes	No
BnaA03g55610D#	chrA03_random	SP	Yes	Yes	No
BnaA03g55630D	chrA03_random	SP	Yes	Yes	No
BnaA03g55640D	chrA03_random	SP	Yes	Yes	No
BnaA03g60200D#	chrA03_random	SP	Yes	Yes	No
BnaA04g01610D#	chrA04	SP	Yes	Yes	No
BnaA04g06580D	chrA04	SP	Yes	Yes	No
BnaA04g18490D	chrA04	SP	Yes	Yes	No
BnaA04g18520D	chrA04	SP	Yes	Yes	No
BnaA04g18950D	chrA04	SP	Yes	Yes	No
BnaA04g18970D	chrA04	SP	Yes	Yes	No
BnaA04g20170D	chrA04	SP	Yes	Yes	No
BnaA04g28950D	chrA04_random	SP	Yes	Yes	No
BnaA05g08950D	chrA05	SP	Yes	Yes	No
BnaA05g10310D	chrA05	SP	Yes	Yes	No
BnaA05g10510D	chrA05	SP	Yes	Yes	No
BnaA05g10560D	chrA05	SP	Yes	Yes	No
BnaA05g17360D	chrA05	SP	Yes	Yes	No
BnaA05g20090D	chrA05	SP	Yes	Yes	No
BnaA05g20970D	chrA05	SP	Yes	Yes	No
BnaA05g22610D	chrA05	SP	Yes	Yes	No
BnaA05g26840D	chrA05	SP	Yes	Yes	No
BnaA06g07500D	chrA06	SP	Yes	Yes	No
BnaA06g12780D	chrA06	SP	Yes	Yes	No
BnaA06g17560D	chrA06	SP	Yes	Yes	No
BnaA06g26150D#	chrA06	SP	Yes	Yes	No
BnaA06g33460D#	chrA06	SP	Yes	Yes	No
BnaA06g34510D#	chrA06	SP	Yes	Yes	No
BnaA06g38270D	chrA06_random	SP	Yes	Yes	No
BnaA07g01050D#	chrA07	SP	Yes	Yes	No
BnaA07g28550D	chrA07	SP	Yes	Yes	No
BnaA07g30590D	chrA07	SP	Yes	Yes	No
BnaA07g31340D	chrA07	SP	Yes	Yes	No
BnaA08g01620D#	chrA08	SP	Yes	Yes	No
BnaA08g09010D	chrA08	SP	Yes	Yes	No
BnaA08g11700D#	chrA08	SP	Yes	Yes	No
BnaA08g24970D	chrA08	SP	Yes	Yes	No
BnaA08g27450D	chrA08	SP	Yes	Yes	No
BnaA08g28160D	chrA08	SP	Yes	Yes	No
BnaA09g01230D	chrA09	SP	Yes	Yes	No
BnaA09g05650D#	chrA09	SP	Yes	Yes	No
BnaA09g57030D	chrA09_random	SP	Yes	Yes	No
BnaA10g01930D#	chrA10	SP	Yes	Yes	No
BnaA10g09680D#	chrA10	SP	Yes	Yes	No
BnaA10g14510D#	chrA10	SP	Yes	Yes	No
BnaA10g24070D#	chrA10	SP	Yes	Yes	No
BnaA10g24080D#	chrA10	SP	Yes	Yes	No
BnaA10g24090D	chrA10	SP	Yes	Yes	No
BnaAnng02580D	chrAnn_random	SP	Yes	Yes	No
BnaAnng03040D	chrAnn_random	SP	Yes	Yes	No
BnaAnng28770D	chrAnn_random	SP	Yes	Yes	No
BnaC01g18010D#	chrC01	SP	Yes	Yes	No
BnaC01g20940D	chrC01	SP	Yes	Yes	No
BnaC01g27760D	chrC01	SP	Yes	Yes	No
BnaC01g32420D	chrC01	SP	Yes	Yes	No
BnaC02g01820D	chrC02	SP	Yes	Yes	No
BnaC02g04420D#	chrC02	SP	Yes	Yes	No
BnaC02g22760D	chrC02	SP	Yes	Yes	No
BnaC03g02760D	chrC03	SP	Yes	Yes	No
BnaC03g10460D	chrC03	SP	Yes	Yes	No
BnaC03g18450D	chrC03	SP	Yes	Yes	No
BnaC03g19250D#	chrC03	SP	Yes	Yes	No
BnaC03g37710D	chrC03	SP	Yes	Yes	No
BnaC03g41540D	chrC03	SP	Yes	Yes	No
BnaC03g77110D#	chrC03_random	SP	Yes	Yes	No
BnaC04g10350D	chrC04	SP	Yes	Yes	No
BnaC04g11640D	chrC04	SP	Yes	Yes	No
BnaC04g11690D	chrC04	SP	Yes	Yes	No
BnaC04g12170D	chrC04	SP	Yes	Yes	No
BnaC04g23030D#	chrC04	SP	Yes	Yes	No
BnaC04g35710D	chrC04	SP	Yes	Yes	No
BnaC04g37550D	chrC04	SP	Yes	Yes	No
BnaC04g37570D	chrC04	SP	Yes	Yes	No
BnaC04g42570D	chrC04	SP	Yes	Yes	No
BnaC04g42610D	chrC04	SP	Yes	Yes	No
BnaC04g42620D	chrC04	SP	Yes	Yes	No
BnaC04g43070D	chrC04	SP	Yes	Yes	No
BnaC04g43190D	chrC04	SP	Yes	Yes	No
BnaC04g43230D	chrC04	SP	Yes	Yes	No
BnaC04g43520D	chrC04	SP	Yes	Yes	No
BnaC04g43850D	chrC04	SP	Yes	Yes	No
BnaC04g44540D	chrC04	SP	Yes	Yes	No
BnaC04g52590D	chrC04_random	SP	Yes	Yes	No
BnaC04g56380D	chrC04_random	SP	Yes	Yes	No
BnaC05g30340D	chrC05	SP	Yes	Yes	No
BnaC05g31450D	chrC05	SP	Yes	Yes	No
BnaC05g33710D	chrC05	SP	Yes	Yes	No
BnaC05g35900D	chrC05	SP	Yes	Yes	No
BnaC05g40920D	chrC05	SP	Yes	Yes	No
BnaC05g45830D	chrC05	SP	Yes	Yes	No
BnaC06g07650D	chrC06	SP	Yes	Yes	No
BnaC06g17400D	chrC06	SP	Yes	Yes	No
BnaC06g23250D	chrC06	SP	Yes	Yes	No
BnaC06g24260D	chrC06	SP	Yes	Yes	No
BnaC06g31160D	chrC06	SP	Yes	Yes	No
BnaC07g21060D	chrC07	SP	Yes	Yes	No
BnaC07g21220D#	chrC07	SP	Yes	Yes	No
BnaC07g22820D#	chrC07	SP	Yes	Yes	No
BnaC08g01180D	chrC08	SP	Yes	Yes	No
BnaC08g02750D#	chrC08	SP	Yes	Yes	No
BnaC08g28830D	chrC08	SP	Yes	Yes	No
BnaC08g41590D#	chrC08	SP	Yes	Yes	No
BnaC08g46420D	chrC08_random	SP	Yes	Yes	No
BnaC09g05210D#	chrC09	SP	Yes	Yes	No
BnaC09g13530D	chrC09	SP	Yes	Yes	No
BnaC09g15910D#	chrC09	SP	Yes	Yes	No
BnaC09g36800D#	chrC09	SP	Yes	Yes	No
BnaC09g41390D	chrC09	SP	Yes	Yes	No
BnaC09g48670D	chrC09	SP	Yes	Yes	No
BnaC09g48690D#	chrC09	SP	Yes	Yes	No
BnaCnng45470D	chrCnn_random	SP	Yes	Yes	No
BnaCnng65600D	chrCnn_random	SP	Yes	Yes	No
BnaCnng78240D	chrCnn_random	SP	Yes	Yes	No
* Nucleotide-binding leucine-rich repeat receptors (NLR) were annotated by Chaloub et al. (2014); receptor-like proteins (RLPs) and secreted peptides (SP) were assigned using the bioinformatics tools listed below.
† Presence of signal peptides was predicted using TMHMM or Phobius.
‡ Presence of leucine-rich repeat (LRR) domains was predicted using Pfam.
§ Transmembrane regions were predicted using TMHMM or Phobius.
¶ Not determined.
# Identified using BLASTP with the predicted extracellular leucine-rich repeat domain of LepR3.
