# Supplementary material for: Genomic evidence for genes encoding leucine-rich repeat receptors linked to resistance against the eukaryotic extra- and intracellular Brassica napus pathogens Leptosphaeria maculans and Plasmodiophora brassicae
Source: PLoS One. 2018 Jun 1;13(6):e0198201. doi: 10.1371/journal.pone.0198201 (PMC5983482; doi:10.1371/journal.pone.0198201)
Supplement: S2 Table — (ZIP) [file pone.0198201.s002.zip › S2Table_Homeologs_081217.xlsx]

## Sheet: RLPorthologsRev2.csv
S2 Table. Homeologous pairs of genes on A and C chromosomes.
A chromosome	Position	Homeolog 1	A gene	C chromosome	Position	Homeolog 2	C gene
chrA01	3.95739e+06	BnaA01g08320D	RLP	chrC01	5819864	BnaC01g09870D	RLP
chrA01	7795924	BnaA01g15240D	SP	chrC01	12561241	BnaC01g18010D	SP
chrA01	1.06917e+07	BnaA01g19180D	RLP	chrC01	16702202	BnaC01g23050D	RLP
chrA01	1.06974e+07	BnaA01g19190D	RLP	chrC01	16727635	BnaC01g23060D	RLP
chrA01	1.07401e+07	BnaA01g19200D	RLP	chrC01	16757670	BnaC01g23090D	RLP
chrA02	596916	BnaA02g01320D	SP	chrC02	2.29437e+06	BnaC02g04420D	SP
chrA02	8.95568e+06	BnaA02g15460D	RLP	chrC02	17237346	BnaC02g20700D	RLP
chrA02	10019107	BnaA02g16770D	RLP	chrC02	1.98134e+07	BnaC02g22760D	SP
chrA02	21830782	BnaA02g30080D	RLP	chrC02	41476237	BnaC02g38510D	RLP
chrA03	3730737	BnaA03g08230D	SP	chrC03	5035921	BnaC03g10460D	SP
chrA03	7441030	BnaA03g16050D	SP	chrC03	9976975	BnaC03g19250D	SP
chrA03	11210014	BnaA03g23420D	RLP	chrC03	16182883	BnaC03g27740D	RLP
chrA03	17929571	BnaA03g36540D	RLP	chrC03	27330339	BnaC03g42560D	RLP
chrA03	19223743	BnaA03g38680D	RLP	chrC03	3.0548e+07	BnaC03g45490D	RLP
chrA04	1.04815e+06	BnaA04g01610D	SP	chrC04	2.40824e+07	BnaC04g23030D	SP
chrA04	5.21207e+06	BnaA04g06580D	SP	chrC04	3.07852e+07	BnaC04g29210D	RLP
chrA04	1.24737e+07	BnaA04g14880D	RLP	chrC04	3.90365e+07	BnaC04g37740D	RLP
chrA04	12653467	BnaA04g15190D	RLP	chrC04	39425786	BnaC04g38140D	RLP
chrA04	1.47588e+07	BnaA04g18490D	SP	chrC04	43114063	BnaC04g42610D	SP
chrA04	1.4765e+07	BnaA04g18520D	SP	chrC04	4.31064e+07	BnaC04g42570D	SP
chrA04	1.50024e+07	BnaA04g18870D	RLP	chrC04	43495468	BnaC04g43070D	SP
chrA04	1.50247e+07	BnaA04g18920D	RLP	chrC04	43524934	BnaC04g43150D	RLP
chrA04	15028484	BnaA04g18930D	RLP	chrC04	4.35398e+07	BnaC04g43170D	RLP
chrA04	1.50377e+07	BnaA04g18950D	SP	chrC04	43549965	BnaC04g43190D	SP
chrA04	15094875	BnaA04g18970D	SP	chrC04	4.36125e+07	BnaC04g43260D	RLP
chrA05	4.92457e+06	BnaA05g08950D	SP	chrC04	7936399	BnaC04g10350D	SP
chrA05	5.6093e+06	BnaA05g10310D	SP	chrC04	8707728	BnaC04g11230D	RLP
chrA05	5750450	BnaA05g10510D	SP	chrC04	8.99865e+06	BnaC04g11510D	RLP
chrA05	5.76808e+06	BnaA05g10540D	RLP	chrC04	9045698	BnaC04g11580D	RLP
chrA05	5775047	BnaA05g10560D	SP	chrC04	9.10606e+06	BnaC04g11640D	SP
chrA05	5.7782e+06	BnaA05g10570D	RLP	chrC04	9.12806e+06	BnaC04g11650D	RLP
chrA05	5.80203e+06	BnaA05g10630D	RLP	chrC04	9.14236e+06	BnaC04g11690D	SP
chrA05	1.21418e+07	BnaA05g17360D	SP	chrC05	29428036	BnaC05g30340D	SP
chrA05	1.55572e+07	BnaA05g20090D	SP	chrC05	30852449	BnaC05g31450D	SP
chrA05	16265613	BnaA05g20970D	SP	chrC05	3.32414e+07	BnaC05g33710D	SP
chrA05	1.71815e+07	BnaA05g22610D	SP	chrC05	3.5108e+07	BnaC05g35900D	SP
chrA06	6366730	BnaA06g12250D	RLP	chrC05	8.01295e+06	BnaC05g13910D	RLP
chrA06	22180715	BnaA06g33460D	SP	chrC07	29364846	BnaC07g22820D	SP
chrA06	2.28028e+07	BnaA06g34510D	SP	chrC07	27869552	BnaC07g21220D	SP
chrA07	2.53891e+06	BnaA07g02930D	RLP	chrC07	10825160	BnaC07g06620D	RLP
chrA07	4.00676e+06	BnaA07g03950D	RLP	chrC07	7224066	BnaC07g04670D	RLP
chrA07	17102290	BnaA07g22380D	RLP	chrC06	2.50988e+07	BnaC06g23250D	SP
chrA07	17104592	BnaA07g22390D	RLP	chrC06	2.50827e+07	BnaC06g23240D	RLP
chrA07	20624571	BnaA07g28550D	SP	chrC06	3.18001e+07	BnaC06g31160D	SP
chrA07	20733199	BnaA07g28760D	RLP	chrC06	31903239	BnaC06g31350D	RLP
chrA07	21021148	BnaA07g29310D	RLP	chrC06	32700014	BnaC06g32510D	RLP
chrA07	2.19392e+07	BnaA07g31330D	RLP	chrC06	3.42071e+07	BnaC06g35080D	RLP
chrA08	1802902	BnaA08g02250D	RLP	chrC03	58143368	BnaC03g68480D	RLP
chrA08	8.65463e+06	BnaA08g08920D	RLP	chrC03	52040783	BnaC03g62780D	RLP
chrA08	1.66239e+07	BnaA08g23230D	RLP	chrC08	20886040	BnaC08g17270D	RLP
chrA08	1.85649e+07	BnaA08g28160D	SP	chrC08	791899	BnaC08g01200D	RLP
chrA09	2769011	BnaA09g05650D	SP	chrC09	3.06136e+06	BnaC09g05210D	SP
chrA09	2.58339e+07	BnaA09g35430D	RLP	chrC08	28066458	BnaC08g26810D	RLP
chrA09	27171394	BnaA09g37810D	RLP	chrC08	2.98899e+07	BnaC08g29680D	RLP
chrA09	32922963	BnaA09g49480D	RLP	chrC08	3.80388e+07	BnaC08g45310D	RLP
chrA09	3.33687e+07	BnaA09g50470D	RLP	chrC08	3.74816e+07	BnaC08g44020D	RLP
chrA10	11538756	BnaA10g14510D	SP	chrC09	4.02101e+07	BnaC09g36800D	SP
chrA10	1.57824e+07	BnaA10g24080D	SP	chrC09	4.74411e+07	BnaC09g48690D	SP
Color-coding of rows was similar to color-coding of the central circle of Fig. 2 in Chalhoub et al. (2014) Science 345: 950.
