# Supplementary material for: Genomic evidence for genes encoding leucine-rich repeat receptors linked to resistance against the eukaryotic extra- and intracellular Brassica napus pathogens Leptosphaeria maculans and Plasmodiophora brassicae
Source: PLoS One. 2018 Jun 1;13(6):e0198201. doi: 10.1371/journal.pone.0198201 (PMC5983482; doi:10.1371/journal.pone.0198201)
Supplement: S3 Table — If overlaps between query and reference features occur more often than expected, the projection.test.lower.tail and jaccard.measure.lower.tail are FALSE; if they are less common than expected, they are TRUE. The projection.test.p.value is based on a two-sided binomial test. The jaccard.measure.p.value is based on permutation tests. (XLSX) [file pone.0198201.s003.xlsx]

## Sheet: Sheet1
S3 Table. Raw data output for pair-wise comparisons of candidate resistance genes using the CentometriCorr package in R [Favorov et al. (2012) PLOS Comp. Biol. 8, e1002529]. If overlaps between query and reference features occur more often than expected, the projection.test.lower.tail and jaccard.measure.lower.tail are FALSE; if they are less common than expected, they are TRUE. The projection.te…
NLR query vs RLP reference
	chrA01	chrA02	chrA03	chrA04
query.population	18	19	20	8
reference.population	13	9	9	8
query.coverage	66798	76184	91904	33055
reference.coverage	49251	26079	24998	23139
relative.distances.ks.p.value	0.346682	0.0836119	0.045405	0.575228
relative.distances.ecdf.deviation.area	0.0503833	0.066494	0.0697124	0.0491013
relative.distances.ecdf.area.correlation	-0.200953	0.104361	-0.272881	-0.0242242
query.reference.intersection	0	0	0	0
query.reference.union	116049	102263	116902	56194
jaccard.measure	0	0	0	0
projection.test.p.value	0.0374227	0.0197969	0.0166622	0.00962481
projection.test.lower.tail	FALSE	FALSE	FALSE	FALSE
projection.test.obs.to.exp	0	0	0	0
scaled.absolute.min.distance.sum	17.4056	11.1121	13.0371	5.48076
reference.middles	Numeric,13	Numeric,9	Numeric,9	Numeric,8
relative.distances.ecdf.deviation.area.p.value	0.16	0.03	0.06	0.46
scaled.absolute.min.distance.sum.p.value	0.43	0.37	0.12	0.4
scaled.absolute.min.distance.sum.lower.tail	FALSE	TRUE	FALSE	TRUE
jaccard.measure.p.value	0.06	0.07	0.05	0.03
jaccard.measure.lower.tail	FALSE	FALSE	FALSE	FALSE
	chrA05	chrA06	chrA07	chrA08
query.population	8	12	12	20
reference.population	4	5	12	7
query.coverage	52699	41449	46852	96163
reference.coverage	17467	19505	35793	13682
relative.distances.ks.p.value	0.0873173	0.212846	0.0526168	6 0.1056701
relative.distances.ecdf.deviation.area	0.0678044	0.0513653	0.0727961	0.0449882
relative.distances.ecdf.area.correlation	0.233762	0.140218	-0.199095	2 0.04499119
query.reference.intersection	0	0	0	0
query.reference.union	70166	60954	82645	109845
jaccard.measure	0	0	0	0
projection.test.p.value	0.00604165	0.00955196	9 0.0177456	5 0.01433252
projection.test.lower.tail	FALSE	FALSE	FALSE	FALSE
projection.test.obs.to.exp	0	0	0	0
scaled.absolute.min.distance.sum	5.97587	6.06945	3.41064	8.40169
reference.middles	Numeric,4	Numeric,5	Numeric,1	2 Numeric,7
relative.distances.ecdf.deviation.area.p.value	0.17	0.28	0.12	0.23
scaled.absolute.min.distance.sum.p.value	0.11	0.16	"<0.01"	0.11
scaled.absolute.min.distance.sum.lower.tail	TRUE	TRUE	TRUE	TRUE
jaccard.measure.p.value	0.02	0.02	0.03	0.04
jaccard.measure.lower.tail	FALSE	FALSE	FALSE	FALSE
	chrA09	chrA10	chrC01	chrC02
query.population	37	7	16	19
reference.population	8	2	7	7
query.coverage	151168	18760	64180	87335
reference.coverage	32723	5117	14170	33460
relative.distances.ks.p.value	0.660621	0.070285	0.010913	0.000794391
relative.distances.ecdf.deviation.area	0.0212115	0.107555	0.0978576	0.103981
relative.distances.ecdf.area.correlation	-0.0562332	0.428332	-0.39182	0.412092
query.reference.intersection	0	0	0	0
query.reference.union	183891	23877	78350	120795
jaccard.measure	0	0	0	0
projection.test.p.value	0.0351371	0.00205696	0.00582293	0.0136649
projection.test.lower.tail	FALSE	FALSE	FALSE	FALSE
projection.test.obs.to.exp	0	0	0	0
scaled.absolute.min.distance.sum	25.6674	1.84318	11.5391	5.29178
reference.middles	Numeric,8	Numeric,2	Numeric,7	Numeric,7
relative.distances.ecdf.deviation.area.p.value	0.66	0.08	0.01	"<0.01"
scaled.absolute.min.distance.sum.p.value	0.38	0.04	0.02	0.01
scaled.absolute.min.distance.sum.lower.tail	FALSE	TRUE	FALSE	TRUE
jaccard.measure.p.value	0.07	"<0.01"	0.01	0.02
jaccard.measure.lower.tail	FALSE	FALSE	FALSE	FALSE
	chrC03	chrC04	chrC05	chrC06
query.population	30	9	14	25
reference.population	11	18	7	10
query.coverage	122861	28359	51924	86927
reference.coverage	30464	58607	20401	42493
relative.distances.ks.p.value	1.55358e-05	0.123028	0.109484	0.0146017
relative.distances.ecdf.deviation.area	0.119971	0.0722913	0.0548614	0.0624669
relative.distances.ecdf.area.correlation	0.479772	0.278979	-0.117318	-0.142597
query.reference.intersection	0	0	0	0
query.reference.union	153325	86966	72325	129420
jaccard.measure	0	0	0	0
projection.test.p.value	0.0149783	0.0107284	0.00659343	0.0281497
projection.test.lower.tail	FALSE	FALSE	FALSE	FALSE
projection.test.obs.to.exp	0	0	0	0
scaled.absolute.min.distance.sum	5.89263	6.54818	4.39979	21.6276
reference.middles	Numeric,11	Numeric,1	8 Numeric,7	Numeric,10
relative.distances.ecdf.deviation.area.p.value	"<0.01"	0.15	0.19	0.02
scaled.absolute.min.distance.sum.p.value	"<0.01"	0.04	0.24	0.01
scaled.absolute.min.distance.sum.lower.tail	TRUE	TRUE	TRUE	TRUE
jaccard.measure.p.value	0.04	"<0.01"	0.02	0.07
jaccard.measure.lower.tail	FALSE	FALSE	FALSE	FALSE
	chrC07	chrC08	chrC09	awhole
query.population	24	23	45	366
reference.population	3	10	2	152
query.coverage	91373	83024	177069	1468084
reference.coverage	9736	22773	1801	481659
relative.distances.ks.p.value	0.0243966	0.311973	0.096358	0.00712436
relative.distances.ecdf.deviation.area	0.0502331	0.0327265	0.0471163	0.0138261
relative.distances.ecdf.area.correlation	0.13861	-0.129735	0.166044	0.0458124
query.reference.intersection	0	0	0	0
query.reference.union	101109	105797	178870	1949743
jaccard.measure	0	0	0	0
projection.test.p.value	0.00520612	0.0135245	0.00166938	0.239095
projection.test.lower.tail	FALSE	FALSE	FALSE	FALSE
projection.test.obs.to.exp	0	0	0	0
scaled.absolute.min.distance.sum	9.35406	7.26184	10.2151	180.534
reference.middles	Numeric,3	Numeric,10	Numeric,2	NULL
relative.distances.ecdf.deviation.area.p.value	0.11	0.34	0.02	0.07
scaled.absolute.min.distance.sum.p.value	0.49	"<0.01"	"<0.01"	"<0.01"
scaled.absolute.min.distance.sum.lower.tail	FALSE	TRUE	TRUE	TRUE
jaccard.measure.p.value	"<0.01"	0.03	"<0.01"	0.45
jaccard.measure.lower.tail	FALSE	FALSE	FALSE	FALSE
NLR query vs SP reference
	chrA01	chrA02	chrA03	chrA04
query.population	18	19	20	8
reference.population	3	2	4	7
query.coverage	66798	76184	91904	33055
reference.coverage	8115	4057	18117	15349
relative.distances.ks.p.value	0.0305681	0.00387752	0.11193	0.0373661
relative.distances.ecdf.deviation.area	0.0443151	0.0872795	0.0537333	0.0928373
relative.distances.ecdf.area.correlation	0.154882	-0.223421	0.0284204	-0.277747
query.reference.intersection	0	0	0	0
query.reference.union	74913	80241	110021	48404
jaccard.measure	0	0	0	0
projection.test.p.value	0.00625918	0.0031044	0.0121022	0.0063936
projection.test.lower.tail	FALSE	FALSE	FALSE	FALSE
projection.test.obs.to.exp	0	0	0	0
scaled.absolute.min.distance.sum	5.55489	7.88327	7.02971	7.92182
reference.middles	Numeric,3	Numeric,2	Numeric,4	Numeric,7
relative.distances.ecdf.deviation.area.p.value	0.26	0.02	0.13	0.08
scaled.absolute.min.distance.sum.p.value	0.07	0.32	0.42	0.01
scaled.absolute.min.distance.sum.lower.tail	TRUE	TRUE	FALSE	FALSE
jaccard.measure.p.value	0.01	"<0.01"	0.04	0.01
jaccard.measure.lower.tail	FALSE	FALSE	FALSE	FALSE
	chrA05	chrA06	chrA07	chrA08
query.population	8	12	12	20
reference.population	9	6	4	6
query.coverage	52699	41449	46852	96163
reference.coverage	22992	15764	8631	8880
relative.distances.ks.p.value	0.208846	0.199314	0.0664341	0.146046
relative.distances.ecdf.deviation.area	0.0583835	0.0578734	0.0830746	0.0394731
relative.distances.ecdf.area.correlation	0.0984983	-0.157505	0.329296	-0.0726809
query.reference.intersection	0	0	0	0
query.reference.union	75691	57213	55483	105043
jaccard.measure	0	0	0	0
projection.test.p.value	0.00794602	0.00772644	0.00430581	0.00932458
projection.test.lower.tail	FALSE	FALSE	FALSE	FALSE
projection.test.obs.to.exp	0	0	0	0
scaled.absolute.min.distance.sum	4.03232	3.61909	3.84921	8.23603
reference.middles	Numeric,9	Numeric,6	Numeric,4	Numeric,6
relative.distances.ecdf.deviation.area.p.value	0.33	0.2	0.03	0.31
scaled.absolute.min.distance.sum.p.value	0.44	0.41	"<0.01"	0.37
scaled.absolute.min.distance.sum.lower.tail	TRUE	TRUE	TRUE	TRUE
jaccard.measure.p.value	0.03	0.02	0.03	0.02
jaccard.measure.lower.tail	FALSE	FALSE	FALSE	FALSE
	chrA09	chrA10	chrC01	chrC02
query.population	37	7	16	19
reference.population	2	6	4	3
query.coverage	151168	18760	64180	87335
reference.coverage	3747	9530	9824	11182
relative.distances.ks.p.value	0.0189363	0.137519	0.168885	0.0593981
relative.distances.ecdf.deviation.area	0.0611448	0.0837948	0.0506427	0.0594069
relative.distances.ecdf.area.correlation	0.199675	0.110641	-0.185433	0.143084
query.reference.intersection	0	0	0	0
query.reference.union	154915	28290	74004	98517
jaccard.measure	0	0	0	0
projection.test.p.value	0.00408569	0.0038284	0.0040404	0.0045865
projection.test.lower.tail	FALSE	FALSE	FALSE	FALSE
projection.test.obs.to.exp	0	0	0	0
scaled.absolute.min.distance.sum	13.3337	2.14032	7.78004	5.35311
reference.middles	Numeric,2	Numeric,6	Numeric,4	Numeric,3
relative.distances.ecdf.deviation.area.p.value	0.01	0.18	0.23	0.08
scaled.absolute.min.distance.sum.p.value	"<0.01"	0.1	0.05	0.1
scaled.absolute.min.distance.sum.lower.tail	TRUE	TRUE	FALSE	TRUE
jaccard.measure.p.value	"<0.01"	"<0.01"	0.02	0.02
jaccard.measure.lower.tail	FALSE	FALSE	FALSE	FALSE
	chrC03	chrC04	chrC05	chrC06
query.population	30	9	14	25
reference.population	6	17	6	5
query.coverage	122861	28359	51924	86927
reference.coverage	17732	44447	12883	17321
relative.distances.ks.p.value	0.268431	0.232773	0.414832	0.0416912
relative.distances.ecdf.deviation.area	0.0441443	0.0749447	0.0357999	0.0452166
relative.distances.ecdf.area.correlation	-0.0173219	0.283092	0.0720938	-0.0572832
query.reference.intersection	0	0	0	0
query.reference.union	140593	72806	64807	104248
jaccard.measure	0	0	0	0
projection.test.p.value	0.0087449	0.00814573	0.00416839	0.0115676
projection.test.lower.tail	FALSE	FALSE	FALSE	FALSE
projection.test.obs.to.exp	0	0	0	0
scaled.absolute.min.distance.sum	17.443	6.34602	10.9439	7.75341
reference.middles	Numeric,6	Numeric,17	Numeric,6	Numeric,5
relative.distances.ecdf.deviation.area.p.value	0.09	0.14	0.56	0.15
scaled.absolute.min.distance.sum.p.value	0.49	0.12	0.43	0.23
scaled.absolute.min.distance.sum.lower.tail	FALSE	TRUE	TRUE	TRUE
jaccard.measure.p.value	0.03	0.04	0.04	0.02
jaccard.measure.lower.tail	FALSE	FALSE	FALSE	FALSE
	chrC07	chrC08	chrC09	awhole
query.population	24	23	45	366
reference.population	3	4	7	104
query.coverage	91373	83024	177069	1468084
reference.coverage	11845	7297	14131	261844
relative.distances.ks.p.value	0.00385847	0.233839	0.0212611	0.000375002
relative.distances.ecdf.deviation.area	0.0769911	0.0454203	0.0332138	0.0199092
relative.distances.ecdf.area.correlation	0.297907	0.177731	0.0966442	0.0639105
query.reference.intersection	0	0	0	0
query.reference.union	103218	90321	191200	1729928
jaccard.measure	0	0	0	0
projection.test.p.value	0.00633044	0.00435276	0.0130253	0.138017
projection.test.lower.tail	FALSE	FALSE	FALSE	FALSE
projection.test.obs.to.exp	0	0	0	0
scaled.absolute.min.distance.sum	12.1795	10.6434	13.1128	155.155
reference.middles	Numeric,3	Numeric,4	Numeric,7	NULL
relative.distances.ecdf.deviation.area.p.value	0.02	0.18	0.14	0.02
scaled.absolute.min.distance.sum.p.value	0.01	0.16	"<0.01"	"<0.01"
scaled.absolute.min.distance.sum.lower.tail	TRUE	TRUE	TRUE	TRUE
jaccard.measure.p.value	0.02	0.02	0.08	0.38
jaccard.measure.lower.tail	FALSE	FALSE	FALSE	FALSE
RLP query vs NLR reference
	chrA01	chrA02	chrA03	chrA04
query.population	13	9	9	8
reference.population	18	19	20	8
query.coverage	49251	26079	24998	23139
reference.coverage	66798	76184	91904	33055
relative.distances.ks.p.value	0.035426	0.127856	0.0177605	0.0425951
relative.distances.ecdf.deviation.area	0.0767312	0.101113	0.126509	0.132648
relative.distances.ecdf.area.correlation	0.243586	0.374063	0.502404	0.525669
query.reference.intersection	0	0	0	0
query.reference.union	116049	102263	116902	56194
jaccard.measure	0	0	0	0
projection.test.p.value	0.0366846	0.0273169	0.0274459	0.0137246
projection.test.lower.tail	FALSE	FALSE	FALSE	FALSE
projection.test.obs.to.exp	0	0	0	0
scaled.absolute.min.distance.sum	5.57039	3.71622	2.9654	1.90186
reference.middles	Numeric,18	Numeric,19	Numeric,20	Numeric,8
relative.distances.ecdf.deviation.area.p.value	0.06	0.06	0.02	0.01
scaled.absolute.min.distance.sum.p.value	0.22	0.01	0.03	"<0.01"
scaled.absolute.min.distance.sum.lower.tail	TRUE	TRUE	TRUE	TRUE
jaccard.measure.p.value	0.08	0.03	0.05	0.01
jaccard.measure.lower.tail	FALSE	FALSE	FALSE	FALSE
	chrA05	chrA06	chrA07	chrA08
query.population	4	5	12	7
reference.population	8	12	12	20
query.coverage	17467	19505	35793	13682
reference.coverage	52699	41449	46852	96163
relative.distances.ks.p.value	0.00338332	0.000222359	0.953261	0.0466446
relative.distances.ecdf.deviation.area	0.166983	0.193776	0.0209797	0.137081
relative.distances.ecdf.area.correlation	0.639241	0.75536	0.0194854	0.54972
query.reference.intersection	0	0	0	0
query.reference.union	70166	60954	82645	109845
jaccard.measure	0	0	0	0
projection.test.p.value	0.00910692	0.00846609	0.0231699	0.034964
projection.test.lower.tail	FALSE	FALSE	FALSE	FALSE
projection.test.obs.to.exp	0	0	0	0
scaled.absolute.min.distance.sum	1.77808	2.21134	6.95881	1.87137
reference.middles	Numeric,8	Numeric,12	Numeric,12	Numeric,20
relative.distances.ecdf.deviation.area.p.value	0.04	"<0.01"	0.98	0.01
scaled.absolute.min.distance.sum.p.value	0.06	0.07	0.05	"<0.01"
scaled.absolute.min.distance.sum.lower.tail	TRUE	TRUE	TRUE	TRUE
jaccard.measure.p.value	0.01	0.02	0.03	0.04
jaccard.measure.lower.tail	FALSE	FALSE	FALSE	FALSE
	chrA09	chrA10	chrC01	chrC02
query.population	8	2	7	7
reference.population	37	7	16	19
query.coverage	32723	5117	14170	33460
reference.coverage	151168	18760	64180	87335
relative.distances.ks.p.value	0.0399497	0.564729	0.132378	0.0500358
relative.distances.ecdf.deviation.area	0.0971068	0.092217	0.087666	0.0964828
relative.distances.ecdf.area.correlation	-0.363569	-0.167632	-0.34583	-0.350585
query.reference.intersection	0	0	0	0
query.reference.union	183891	23877	78350	120795
jaccard.measure	0	0	0	0
projection.test.p.value	0.0351574	0.00215538	0.0115129	0.0131516
projection.test.lower.tail	FALSE	FALSE	FALSE	FALSE
projection.test.obs.to.exp	0	0	0	0
scaled.absolute.min.distance.sum	10.4487	0.806159	6.96095	19.3976
reference.middles	Numeric,37	Numeric,7	Numeric,16	Numeric,19
relative.distances.ecdf.deviation.area.p.value	0.11	0.62	0.1	0.1
scaled.absolute.min.distance.sum.p.value	0.25	0.42	0.1	0.05
scaled.absolute.min.distance.sum.lower.tail	FALSE	TRUE	FALSE	FALSE
jaccard.measure.p.value	0.06	"<0.01"	0.01	0.02
jaccard.measure.lower.tail	FALSE	FALSE	FALSE	FALSE
	chrC03	chrC04	chrC05	chrC06
query.population	11	18	7	10
reference.population	30	9	14	25
query.coverage	30464	58607	20401	42493
reference.coverage	122861	28359	51924	86927
relative.distances.ks.p.value	0.502665	0.206305	0.646127	0.341651
relative.distances.ecdf.deviation.area	0.0476321	0.0445755	0.0518607	0.0414175
relative.distances.ecdf.area.correlation	0.170923	-0.0121579	0.147337	0.059755
query.reference.intersection	0	0	0	0
query.reference.union	153325	86966	72325	129420
jaccard.measure	0	0	0	0
projection.test.p.value	0.0220864	0.0103812	0.00838619	1 0.02310733
projection.test.lower.tail	FALSE	FALSE	FALSE	FALSE
projection.test.obs.to.exp	0	0	0	0
scaled.absolute.min.distance.sum	3.39015	3.56215	5.75978	6.04493
reference.middles	Numeric,30	Numeric,9	Numeric,14	Numeric,25
relative.distances.ecdf.deviation.area.p.value	0.49	0.24	0.54	0.48
scaled.absolute.min.distance.sum.p.value	0.01	"<0.01"	0.15	0.1
scaled.absolute.min.distance.sum.lower.tail	TRUE	TRUE	TRUE	TRUE
jaccard.measure.p.value	0.04	0.02	"<0.01"	0.03
jaccard.measure.lower.tail	FALSE	FALSE	FALSE	FALSE
	chrC07	chrC08	chrC09	awhole
query.population	3	10	2	152
reference.population	24	23	45	366
query.coverage	9736	22773	1801	481659
reference.coverage	91373	83024	177069	1468084
relative.distances.ks.p.value	0.298563	0.166941	0.627038	0.000119508
relative.distances.ecdf.deviation.area	0.118601	0.0808057	0.0958721	0.0361455
relative.distances.ecdf.area.correlation	-0.452467	0.272094	-0.355609	0.141445
query.reference.intersection	0	0	0	0
query.reference.union	101109	105797	178870	1949743
jaccard.measure	0	0	0	0
projection.test.p.value	0.00611028	0.0213692	0.00728725	2 0.2925917
projection.test.lower.tail	FALSE	FALSE	FALSE	FALSE
projection.test.obs.to.exp	0	0	0	0
scaled.absolute.min.distance.sum	9.69617	6.93221	1.48592	101.458
reference.middles	Numeric,24	Numeric,23	Numeric,45	NULL
relative.distances.ecdf.deviation.area.p.value	0.18	0.04	0.59	0.01
scaled.absolute.min.distance.sum.p.value	0.08	0.07	0.3	"<0.01"
scaled.absolute.min.distance.sum.lower.tail	FALSE	TRUE	TRUE	TRUE
jaccard.measure.p.value	0.01	0.04	0.02	0.44
jaccard.measure.lower.tail	FALSE	FALSE	FALSE	FALSE
RLP query vs SP reference
	chrA01	chrA02	chrA03	chrA04
query.population	13	9	9	8
reference.population	3	2	4	7
query.coverage	49251	26079	24998	23139
reference.coverage	8115	4057	18117	15349
relative.distances.ks.p.value	0.000153295	0.21215	0.399659	0.170942
relative.distances.ecdf.deviation.area	0.131689	0.0625417	0.0413551	0.08772
relative.distances.ecdf.area.correlation	0.5291	-0.00160885	-0.0673235	0.346287
query.reference.intersection	0	0	0	0
query.reference.union	57366	30136	43115	38488
jaccard.measure	0	0	0	0
projection.test.p.value	0.00452446	0.00147171	0.00546424	0.0063936
projection.test.lower.tail	FALSE	FALSE	FALSE	FALSE
projection.test.obs.to.exp	0	0	0	0
scaled.absolute.min.distance.sum	2.38587	4.18498	2.35563	2.60657
reference.middles	Numeric,3	Numeric,2	Numeric,4	Numeric,7
relative.distances.ecdf.deviation.area.p.value	"<0.01"	0.25	0.61	0.07
scaled.absolute.min.distance.sum.p.value	"<0.01"	0.39	0.14	0.04
scaled.absolute.min.distance.sum.lower.tail	TRUE	FALSE	TRUE	TRUE
jaccard.measure.p.value	"<0.01"	"<0.01"	"<0.01"	0.01
jaccard.measure.lower.tail	FALSE	FALSE	FALSE	FALSE
	chrA05	chrA06	chrA07	chrA08
query.population	4	5	12	7
reference.population	9	6	4	6
query.coverage	17467	19505	35793	13682
reference.coverage	22992	15764	8631	8880
relative.distances.ks.p.value	0.202016	0.258303	0.00468814	0.0322475
relative.distances.ecdf.deviation.area	0.0783611	0.0944971	0.0884251	0.113093
relative.distances.ecdf.area.correlation	0.276879	0.284498	0.346273	0.447553
query.reference.intersection	0	0	0	0
query.reference.union	40459	35269	44424	22562
jaccard.measure	0	0	0	0
projection.test.p.value	0.00398093	0.00322663	0.00430581	0.00327354
projection.test.lower.tail	FALSE	FALSE	FALSE	FALSE
projection.test.obs.to.exp	0	0	0	0
scaled.absolute.min.distance.sum	0.130677	0.78182	4.86258	2.09382
reference.middles	Numeric,9	Numeric,6	Numeric,4	Numeric,6
relative.distances.ecdf.deviation.area.p.value	0.39	0.14	0.02	0.03
scaled.absolute.min.distance.sum.p.value	0.01	0.01	0.02	0.08
scaled.absolute.min.distance.sum.lower.tail	TRUE	TRUE	TRUE	TRUE
jaccard.measure.p.value	"<0.01"	"<0.01"	0.01	"<0.01"
jaccard.measure.lower.tail	FALSE	FALSE	FALSE	FALSE
	chrA09	chrA10	chrC01	chrC02
query.population	8	2	7	7
reference.population	2	6	4	3
query.coverage	32723	5117	14170	33460
reference.coverage	3747	9530	9824	11182
relative.distances.ks.p.value	0.0195064	0.504047	0.406223	0.0819254
relative.distances.ecdf.deviation.area	0.110375	0.0988953	0.0678843	0.129408
relative.distances.ecdf.area.correlation	0.427117	0.351409	0.215805	0.519559
query.reference.intersection	0	0	0	0
query.reference.union	36470	14647	23994	44642
jaccard.measure	0	0	0	0
projection.test.p.value	0.000884811	0.00109521	0.00176969	0.00169221
projection.test.lower.tail	FALSE	FALSE	FALSE	FALSE
projection.test.obs.to.exp	0	0	0	0
scaled.absolute.min.distance.sum	2.15037	0.474253	2.23966	1.28732
reference.middles	Numeric,2	Numeric,6	Numeric,4	Numeric,3
relative.distances.ecdf.deviation.area.p.value	0.04	0.53	0.28	0.01
scaled.absolute.min.distance.sum.p.value	0.04	0.16	0.32	"<0.01"
scaled.absolute.min.distance.sum.lower.tail	TRUE	TRUE	TRUE	TRUE
jaccard.measure.p.value	"<0.01"	"<0.01"	0.01	"<0.01"
jaccard.measure.lower.tail	FALSE	FALSE	FALSE	FALSE
	chrC03	chrC04	chrC05	chrC06
query.population	11	18	7	10
reference.population	6	17	6	5
query.coverage	30464	58607	20401	42493
reference.coverage	17732	44447	12883	17321
relative.distances.ks.p.value	0.218341	0.150098	0.776604	0.0503393
relative.distances.ecdf.deviation.area	0.0563066	0.0546763	0.0349981	0.0974431
relative.distances.ecdf.area.correlation	0.215271	0.171942	0.0626357	0.388311
query.reference.intersection	0	0	0	0
query.reference.union	48196	103054	33284	59814
jaccard.measure	0	0	0	0
projection.test.p.value	0.00321538	0.0162251	0.00208637	0.00464321
projection.test.lower.tail	FALSE	FALSE	FALSE	FALSE
projection.test.obs.to.exp	0	0	0	0
scaled.absolute.min.distance.sum	4.0891	6.66718	5.71973	1.79746
reference.middles	Numeric,6	Numeric,17	Numeric,6	Numeric,5
relative.distances.ecdf.deviation.area.p.value	0.2	0.14	0.81	"<0.01"
scaled.absolute.min.distance.sum.p.value	0.09	"<0.01"	0.41	"<0.01"
scaled.absolute.min.distance.sum.lower.tail	TRUE	TRUE	FALSE	TRUE
jaccard.measure.p.value	"<0.01"	0.02	"<0.01"	"<0.01"
jaccard.measure.lower.tail	FALSE	FALSE	FALSE	FALSE
	chrC07	chrC08	chrC09	awhole
query.population	3	10	2	152
reference.population	3	4	7	104
query.coverage	9736	22773	1801	481659
reference.coverage	11845	7297	14131	261844
relative.distances.ks.p.value	0.28413	0.974987	0.500506	8.19808e-05
relative.distances.ecdf.deviation.area	0.126799	0.0286401	0.119391	0.0599547
relative.distances.ecdf.area.correlation	-0.504738	0.0149401	0.0255112	0.240687
query.reference.intersection	0	0	0	0
query.reference.union	21581	30070	15932	743503
jaccard.measure	0	0	0	0
projection.test.p.value	0.000793505	0.00189484	0.000582538	0.0598166
projection.test.lower.tail	FALSE	FALSE	FALSE	FALSE
projection.test.obs.to.exp	0	0	0	0
scaled.absolute.min.distance.sum	3.26291	2.44568	0.49725	50.0329
reference.middles	Numeric,3	Numeric,4	Numeric,7	NULL
relative.distances.ecdf.deviation.area.p.value	0.14	0.87	0.35	"<0.01"
scaled.absolute.min.distance.sum.p.value	0.08	"<0.01"	0.25	"<0.01"
scaled.absolute.min.distance.sum.lower.tail	FALSE	TRUE	TRUE	TRUE
jaccard.measure.p.value	"<0.01"	"<0.01"	"<0.01"	0.05
jaccard.measure.lower.tail	FALSE	FALSE	FALSE	FALSE
SP query vs NLR reference
	chrA01	chrA02	chrA03	chrA04
query.population	3	2	4	7
reference.population	18	19	20	8
query.coverage	8115	4057	18117	15349
reference.coverage	66798	76184	91904	33055
relative.distances.ks.p.value	0.0691476	0.966407	0.827246	0.127575
relative.distances.ecdf.deviation.area	0.147351	0.0648103	0.0493865	0.106469
relative.distances.ecdf.area.correlation	0.587422	0.0749427	-0.066961	0.41876
query.reference.intersection	0	0	0	0
query.reference.union	74913	80241	110021	48404
jaccard.measure	0	0	0	0
projection.test.p.value	0.00858778	0.00613598	0.0122925	0.0120193
projection.test.lower.tail	FALSE	FALSE	FALSE	FALSE
projection.test.obs.to.exp	0	0	0	0
scaled.absolute.min.distance.sum	1.1199	1.28523	2.9967	2.3343
reference.middles	Numeric,18	Numeric,19	Numeric,2	0 Numeric,8
relative.distances.ecdf.deviation.area.p.value	0.08	0.99	0.85	0.06
scaled.absolute.min.distance.sum.p.value	0.28	0.39	0.13	0.02
scaled.absolute.min.distance.sum.lower.tail	TRUE	FALSE	FALSE	TRUE
jaccard.measure.p.value	0.01	"<0.01"	0.03	0.04
jaccard.measure.lower.tail	FALSE	FALSE	FALSE	FALSE
	chrA05	chrA06	chrA07	chrA08
query.population	9	6	4	6
reference.population	8	12	12	20
query.coverage	22992	15764	8631	8880
reference.coverage	52699	41449	46852	96163
relative.distances.ks.p.value	0.0621878	0.66568	0.433652	0.330032
relative.distances.ecdf.deviation.area	0.0902516	0.0422502	0.0843591	0.0823919
relative.distances.ecdf.area.correlation	0.339749	0.0729914	0.328507	0.324786
query.reference.intersection	0	0	0	0
query.reference.union	75691	57213	55483	105043
jaccard.measure	0	0	0	0
projection.test.p.value	0.020374	0.0101507	0.00778372	0.030045
projection.test.lower.tail	FALSE	FALSE	FALSE	FALSE
projection.test.obs.to.exp	0	0	0	0
scaled.absolute.min.distance.sum	6.48443	4.77559	1.18833	2.98708
reference.middles	Numeric,8	Numeric,12	Numeric,12	Numeric,20
relative.distances.ecdf.deviation.area.p.value	0.08	0.8	0.34	0.18
scaled.absolute.min.distance.sum.p.value	0.25	0.2	0.04	0.1
scaled.absolute.min.distance.sum.lower.tail	TRUE	TRUE	TRUE	TRUE
jaccard.measure.p.value	0.04	"<0.01"	"<0.01"	0.02
jaccard.measure.lower.tail	FALSE	FALSE	FALSE	FALSE
	chrA09	chrA10	chrC01	chrC02
query.population	2	6	4	3
reference.population	37	7	16	19
query.coverage	3747	9530	9824	11182
reference.coverage	151168	18760	64180	87335
relative.distances.ks.p.value	0.817662	0.485278	0.947699	0.92601
relative.distances.ecdf.deviation.area	0.0747064	0.0479014	0.0439338	0.0547698
relative.distances.ecdf.area.correlation	-0.19734	0.0983051	0.0522831	0.0325422
query.reference.intersection	0	0	0	0
query.reference.union	154915	28290	74004	98517
jaccard.measure	0	0	0	0
projection.test.p.value	0.00890767	0.00645221	0.00659512	5 0.005657725
projection.test.lower.tail	FALSE	FALSE	FALSE	FALSE
projection.test.obs.to.exp	0	0	0	0
scaled.absolute.min.distance.sum	1.75444	2.14751	2.94424	5.08232
reference.middles	Numeric,37	Numeric,7	Numeric,16	Numeric,19
relative.distances.ecdf.deviation.area.p.value	0.89	0.67	0.91	0.93
scaled.absolute.min.distance.sum.p.value	0.44	0.17	0.45	0.35
scaled.absolute.min.distance.sum.lower.tail	FALSE	TRUE	FALSE	FALSE
jaccard.measure.p.value	0.03	"<0.01"	"<0.01"	0.02
jaccard.measure.lower.tail	FALSE	FALSE	FALSE	FALSE
	chrC03	chrC04	chrC05	chrC06
query.population	6	17	6	5
reference.population	30	9	14	25
query.coverage	17732	44447	12883	17321
reference.coverage	122861	28359	51924	86927
relative.distances.ks.p.value	0.773959	0.0852973	0.431349	0.307502
relative.distances.ecdf.deviation.area	0.0431575	0.0707076	0.0669268	0.0728925
relative.distances.ecdf.area.correlation	0.151531	0.277881	0.0364783	-0.217246
query.reference.intersection	0	0	0	0
query.reference.union	140593	72806	64807	104248
jaccard.measure	0	0	0	0
projection.test.p.value	0.0121083	0.00980731	0.00719248	0.0116212
projection.test.lower.tail	FALSE	FALSE	FALSE	FALSE
projection.test.obs.to.exp	0	0	0	0
scaled.absolute.min.distance.sum	3.44476	3.44158	7.5805	6.04269
reference.middles	Numeric,30	Numeric,9	Numeric,14	Numeric,25
relative.distances.ecdf.deviation.area.p.value	0.8	0.06	0.35	0.35
scaled.absolute.min.distance.sum.p.value	0.24	"<0.01"	0.43	0.11
scaled.absolute.min.distance.sum.lower.tail	TRUE	TRUE	FALSE	FALSE
jaccard.measure.p.value	0.01	"<0.01"	"<0.01"	0.03
jaccard.measure.lower.tail	FALSE	FALSE	FALSE	FALSE
	chrC07	chrC08	chrC09	awhole
query.population	3	4	7	104
reference.population	24	23	45	366
query.coverage	11845	7297	14131	261844
reference.coverage	91373	83024	177069	1468084
relative.distances.ks.p.value	0.17562	0.152119	0.339037	0.00899436
relative.distances.ecdf.deviation.area	0.12526	0.116325	0.0609283	0.0416962
relative.distances.ecdf.area.correlation	-0.429057	0.46377	0.0282376	0.166994
query.reference.intersection	0	0	0	0
query.reference.union	103218	90321	191200	1729928
jaccard.measure	0	0	0	0
projection.test.p.value	0.00611028	0.00860311	0.0252739	0.210881
projection.test.lower.tail	FALSE	FALSE	FALSE	FALSE
projection.test.obs.to.exp	0	0	0	0
scaled.absolute.min.distance.sum	2.80567	4.90597	3.73999	67.0612
reference.middles	Numeric,24	Numeric,23	Numeric,4	5 NULL
relative.distances.ecdf.deviation.area.p.value	0.11	0.15	0.39	"<0.01"
scaled.absolute.min.distance.sum.p.value	0.29	0.4	0.01	"<0.01"
scaled.absolute.min.distance.sum.lower.tail	TRUE	TRUE	TRUE	TRUE
jaccard.measure.p.value	"<0.01"	0.02	0.04	0.25
jaccard.measure.lower.tail	FALSE	FALSE	FALSE	FALSE
SP query vs RLP reference
	chrA01	chrA02	chrA03	chrA04
query.population	3	2	4	7
reference.population	13	9	9	8
query.coverage	8115	4057	18117	15349
reference.coverage	49251	26079	24998	23139
relative.distances.ks.p.value	0.12108	0.0913026	0.890766	0.0342905
relative.distances.ecdf.deviation.area	0.113749	0.16831	0.0496336	0.106708
relative.distances.ecdf.area.correlation	0.381897	-0.606953	0.0747974	0.421248
query.reference.intersection	0	0	0	0
query.reference.union	57366	30136	43115	38488
jaccard.measure	0	0	0	0
projection.test.p.value	0.00633666	0.00210257	0.00335487	0.00842679
projection.test.lower.tail	FALSE	FALSE	FALSE	FALSE
projection.test.obs.to.exp	0	0	0	0
scaled.absolute.min.distance.sum	1.77965	2.63085	1.67017	2.10498
reference.middles	Numeric,13	Numeric,9	Numeric,9	Numeric,8
relative.distances.ecdf.deviation.area.p.value	0.26	0.13	0.81	0.06
scaled.absolute.min.distance.sum.p.value	0.17	0.01	0.42	0.03
scaled.absolute.min.distance.sum.lower.tail	TRUE	FALSE	TRUE	TRUE
jaccard.measure.p.value	0.01	"<0.01"	0.01	0.03
jaccard.measure.lower.tail	FALSE	FALSE	FALSE	FALSE
	chrA05	chrA06	chrA07	chrA08
query.population	9	6	4	6
reference.population	4	5	12	7
query.coverage	22992	15764	8631	8880
reference.coverage	17467	19505	35793	13682
relative.distances.ks.p.value	0.193351	0.279985	0.585856	0.943445
relative.distances.ecdf.deviation.area	0.0666562	0.0600829	0.0663296	0.039277
relative.distances.ecdf.area.correlation	-0.205748	0.227379	0.191841	0.0260985
query.reference.intersection	0	0	0	0
query.reference.union	40459	35269	44424	22562
jaccard.measure	0	0	0	0
projection.test.p.value	0.00679428	0.00478744	0.00595055	0.0043215
projection.test.lower.tail	FALSE	FALSE	FALSE	FALSE
projection.test.obs.to.exp	0	0	0	0
scaled.absolute.min.distance.sum	8.13588	2.82844	1.11671	2.3654
reference.middles	Numeric,4	Numeric,5	Numeric,1	2 Numeric,7
relative.distances.ecdf.deviation.area.p.value	0.22	0.45	0.57	0.84
scaled.absolute.min.distance.sum.p.value	0.44	0.19	0.13	0.23
scaled.absolute.min.distance.sum.lower.tail	TRUE	TRUE	TRUE	TRUE
jaccard.measure.p.value	"<0.01"	"<0.01"	0.02	"<0.01"
jaccard.measure.lower.tail	FALSE	FALSE	FALSE	FALSE
	chrA09	chrA10	chrC01	chrC02
query.population	2	6	4	3
reference.population	8	2	7	7
query.coverage	3747	9530	9824	11182
reference.coverage	32723	5117	14170	33460
relative.distances.ks.p.value	0.646744	0.0663857	0.516919	0.177582
relative.distances.ecdf.deviation.area	0.0852031	0.131226	0.0589402	0.139921
relative.distances.ecdf.area.correlation	-0.186175	0.525981	-0.196052	-0.53184
query.reference.intersection	0	0	0	0
query.reference.union	36470	14647	23994	44642
jaccard.measure	0	0	0	0
projection.test.p.value	0.0019316	0.00176337	0.00145892	0.00217013
projection.test.lower.tail	FALSE	FALSE	FALSE	FALSE
projection.test.obs.to.exp	0	0	0	0
scaled.absolute.min.distance.sum	0.718287	1.31001	2.2729	1.09638
reference.middles	Numeric,8	Numeric,2	Numeric,7	Numeric,7
relative.distances.ecdf.deviation.area.p.value	0.66	0.05	0.7	0.1
scaled.absolute.min.distance.sum.p.value	0.35	0.05	0.41	0.28
scaled.absolute.min.distance.sum.lower.tail	TRUE	TRUE	FALSE	TRUE
jaccard.measure.p.value	"<0.01"	"<0.01"	"<0.01"	0.01
jaccard.measure.lower.tail	FALSE	FALSE	FALSE	FALSE
	chrC03	chrC04	chrC05	chrC06
query.population	6	17	6	5
reference.population	11	18	7	10
query.coverage	17732	44447	12883	17321
reference.coverage	30464	58607	20401	42493
relative.distances.ks.p.value	0.599747	0.000483042	0.913256	0.490802
relative.distances.ecdf.deviation.area	0.0643704	0.115144	0.0459411	0.0666727
relative.distances.ecdf.area.correlation	0.252	0.460477	-0.145369	0.25753
query.reference.intersection	0	0	0	0
query.reference.union	48196	103054	33284	59814
jaccard.measure	0	0	0	0
projection.test.p.value	0.00301377	0.0201681	0.0028311	0.00569443
projection.test.lower.tail	FALSE	FALSE	FALSE	FALSE
projection.test.obs.to.exp	0	0	0	0
scaled.absolute.min.distance.sum	1.21808	4.36248	2.31746	4.3849
reference.middles	Numeric,11	Numeric,18	Numeric,	7 Numeric,10
relative.distances.ecdf.deviation.area.p.value	0.37	0.01	0.74	0.4
scaled.absolute.min.distance.sum.p.value	0.09	"<0.01"	0.37	0.17
scaled.absolute.min.distance.sum.lower.tail	TRUE	TRUE	FALSE	TRUE
jaccard.measure.p.value	"<0.01"	0.02	"<0.01"	0.01
jaccard.measure.lower.tail	FALSE	FALSE	FALSE	FALSE
	chrC07	chrC08	chrC09	awhole
query.population	3	4	7	104
reference.population	3	10	2	152
query.coverage	11845	7297	14131	261844
reference.coverage	9736	22773	1801	481659
relative.distances.ks.p.value	0.0291574	0.564283	0.87972	0.0103701
relative.distances.ecdf.deviation.area	0.172332	0.0582362	0.0353936	0.032859
relative.distances.ecdf.area.correlation	-0.65095	0.175581	0.124249	0.128796
query.reference.intersection	0	0	0	0
query.reference.union	21581	30070	15932	743503
jaccard.measure	0	0	0	0
projection.test.p.value	0.000652252	0.00236533	0.000259865	0.0747061
projection.test.lower.tail	FALSE	FALSE	FALSE	FALSE
projection.test.obs.to.exp	0	0	0	0
scaled.absolute.min.distance.sum	2.47249	0.854878	2.00695	45.6469
reference.middles	Numeric,3	Numeric,1	0 Numeric,	2 NULL
relative.distances.ecdf.deviation.area.p.value	0.03	0.75	0.87	0.03
scaled.absolute.min.distance.sum.p.value	"<0.01"	0.05	0.23	"<0.01"
scaled.absolute.min.distance.sum.lower.tail	FALSE	TRUE	TRUE	TRUE
jaccard.measure.p.value	"<0.01"	0.02	"<0.01"	0.12
jaccard.measure.lower.tail	FALSE	FALSE	FALSE	FALSE
