# Supplementary material for: Genomic evidence for genes encoding leucine-rich repeat receptors linked to resistance against the eukaryotic extra- and intracellular Brassica napus pathogens Leptosphaeria maculans and Plasmodiophora brassicae
Source: PLoS One. 2018 Jun 1;13(6):e0198201. doi: 10.1371/journal.pone.0198201 (PMC5983482; doi:10.1371/journal.pone.0198201)
Supplement: S4 Table — (ZIP) [file pone.0198201.s004.zip › S4Table_ContTabUninduced.xlsx]

## Sheet: Sheet1
S4 Table. Contingency table of uninduced gene expression of nucleotide-binding leucine-rich repeat receptor (NLR), receptor-like protein (RLP) and secreted protein (SP) genes.
	NLR		RLP		SP		Row Totals
	Observed	Expected	Observed	Expected	Observed	Expected
RPKM = 0*	57	53.03	24	23.51	11	15.46	92
0 < RPKM < 2	225	222.49	95	98.64	66	64.87	386
2 < RPKM	133	139.49	65	61.84	44	40.67	242
Column totals	415		184		121		720
* RPKM : Reads Per Kilobase Million
The chi-square statistic is 2.513. The p-value is 0.642. The result is not significant.
