# Supplementary material for: Genomic evidence for genes encoding leucine-rich repeat receptors linked to resistance against the eukaryotic extra- and intracellular Brassica napus pathogens Leptosphaeria maculans and Plasmodiophora brassicae
Source: PLoS One. 2018 Jun 1;13(6):e0198201. doi: 10.1371/journal.pone.0198201 (PMC5983482; doi:10.1371/journal.pone.0198201)
Supplement: S5 Table — (ZIP) [file pone.0198201.s005.zip › S5Table_ContTabInduced.xlsx]

## Sheet: Sheet1
S5 Table. Contingency table of pathogen-induced gene expression of nucleotide-binding leucine-rich repeat receptor (NLR), receptor-like protein (RLP) and secreted protein (SP) genes.
	NLR		RLP		SP		Row Totals
	Observed	Expected	Observed	Expected	Observed	Expected
Endophytic	11	19.14	12	11.78	14	6.07	37
Intermediate	11	15	12	9.23	6	4.76	29
Necrotrophic	82	69.85	40	42.99	13	22.16	135
Column totals	104		64		33		201
The chi-square statistic is 22.14. The p-value is < 0.0002. The result is significant.
