# Supplementary material for: Genomic evidence for genes encoding leucine-rich repeat receptors linked to resistance against the eukaryotic extra- and intracellular Brassica napus pathogens Leptosphaeria maculans and Plasmodiophora brassicae
Source: PLoS One. 2018 Jun 1;13(6):e0198201. doi: 10.1371/journal.pone.0198201 (PMC5983482; doi:10.1371/journal.pone.0198201)
Supplement: S6 Table — (ZIP) [file pone.0198201.s006.zip › S6Table-QTL_190517.xlsx]

## Sheet: FinalTableQTL.csv
S6 Table. Genes encoding nucleotide-binding leucine-rich repeat receptors (NLR), receptor like proteins (RLP) or secreted peptides (SP) at map locations of loci for resistance of Brassica spp. against Sclerotinia sclerotiorum, Leptosphaeria maculans or Plasmodiophora brassicae.
Row#	Chromosome	Start	End	Locus	NLR	RLP	SP	Host	Pathogen	Study	Reference
1	chrA01	12444829	19857639	SRA1	BnaA01g21960D, BnaA01g24490D	BnaA01g20650D	NA	B. napus	S. sclerotiorum	Bi-P	Wu et al., 2013 PLoS ONE
2	chrA02	32458	3454175	Sll2	BnaA02g03780D, BnaA02g03790D, BnaA02g03810D, BnaA02g03830D, BnaA02g04080D	NA	BnaA02g01320D, BnaA02g05220D	B. napus	S. sclerotiorum	Bi-P	Zhao et al., 2006 Theor. Appl. Genet.
3	chrA02	1610851	7705833	qSR10-1	BnaA02g03780D, BnaA02g03790D, BnaA02g03810D, BnaA02g03830D, BnaA02g04080D, BnaA02g13810D	BnaA02g11590D, BnaA02g12070D	BnaA02g05220D	B. napus	S. sclerotiorum	Bi-P	Wei et al., 2014 Mol. Breeding
4	chrA02	16670964	20474897	SRA2-1	BnaA02g23780D, BnaA02g23800D, BnaA02g24000D, BnaA02g24500D, BnaA02g24510D, BnaA02g24530D, BnaA02g24540D, BnaA02g24560D	BnaA02g24440D	NA	B. napus	S. sclerotiorum	Bi-P	Wu et al., 2013 PLoS ONE
5	chrA02	21084362	24719312	SRA2-2	BnaA02g28780D, BnaA02g30300D, BnaA02g32580D	BnaA02g30080D, BnaA02g30090D	NA	B. napus	S. sclerotiorum	Bi-P	Wu et al., 2013 PLoS ONE
6	chrA03	3131828	6786833	qSR10-2	BnaA03g14540D	NA	BnaA03g08230D	B. napus	S. sclerotiorum	Bi-P	Wei et al., 2014 Mol. Breeding
7	chrA03	15547362	16064878	Dw3	NA	NA	NA	B. napus	S. sclerotiorum	Bi-P	Zhao et al., 2006 Theor. Appl. Genet.
8	chrA06	20965425	23324273	SRA6	BnaA06g31950D	NA	BnaA06g33460D, BnaA06g34510D	B. napus	S. sclerotiorum	Bi-P	Wu et al., 2013 PLoS ONE
9	chrA08	7467851	8338138	SRA8	NA	NA	NA	B. napus	S. sclerotiorum	Bi-P	Wu et al., 2013 PLoS ONE
10	chrA08	15013334	15427949	A8	BnaA08g20150D, BnaA08g20170D	NA	NA	B. napus	S. sclerotiorum	GWAS	Wei et al., 2016 Plant Biotechnol. J
11	chrA09	22050676	23688607	LRA9-1	BnaA09g29600D, BnaA09g29610D, BnaA09g31620D	NA	NA	B. napus	S. sclerotiorum	Bi-P	Wu et al., 2013 PLoS ONE
12	chrA09	22050676	22586868	LRA9-2	BnaA09g29600D, BnaA09g29610D	NA	NA	B. napus	S. sclerotiorum	Bi-P	Wu et al., 2013 PLoS ONE
13	chrA09	22570115	23688607	SRA9-2	BnaA09g31620D	NA	NA	B. napus	S. sclerotiorum	Bi-P	Wu et al., 2013 PLoS ONE
14	chrA09	22586748	26573318	SRA9-1	BnaA09g31620D, BnaA09g31990D, BnaA09g32070D, BnaA09g32090D	BnaA09g35430D	NA	B. napus	S. sclerotiorum	Bi-P	Wu et al., 2013 PLoS ONE
15	chrA09	27128147	28071597	qSR11-1	NA	BnaA09g37810D	NA	B. napus	S. sclerotiorum	Bi-P	Wei et al., 2014 Mol. Breeding
16	chrA09	29166099	29361292	qFR11-1	NA	NA	NA	B. napus	S. sclerotiorum	Bi-P	Wei et al., 2014 Mol. Breeding
17	chrC01	12756747	33270624	qLR09-3	BnaC01g19360D, BnaC01g24770D, BnaC01g24790D, BnaC01g27490D, BnaC01g28360D	BnaC01g23050D, BnaC01g23060D, BnaC01g23090D, BnaC01g33660D	BnaC01g20940D, BnaC01g27760D, BnaC01g32420D	B. oleracea	S. sclerotiorum	Bi-P	Mei et al., 2013 Theor. Appl. Genet.
18	chrC01	12756747	33270624	qLR10-1	BnaC01g19360D, BnaC01g24770D, BnaC01g24790D, BnaC01g27490D, BnaC01g28360D	BnaC01g23050D, BnaC01g23060D, BnaC01g23090D, BnaC01g33660D	BnaC01g20940D, BnaC01g27760D, BnaC01g32420D	B. oleracea	S. sclerotiorum	Bi-P	Mei et al., 2013 Theor. Appl. Genet.
19	chrC02	307942	6707092	Sll12	BnaC02g02610D, BnaC02g03820D, BnaC02g07380D, BnaC02g07390D, BnaC02g07600D, BnaC02g07620D, BnaC02g07630D, BnaC02g07660D, BnaC02g07680D, BnaC02g08020D, BnaC02g08030D, BnaC02g08420D, BnaC02g08580D	BnaC02g09350D	BnaC02g01820D, BnaC02g04420D	B. napus	S. sclerotiorum	Bi-P	Zhao et al., 2006 Theor. Appl. Genet.
20	chrC02	1027454	3174971	qFR10-1	BnaC02g02610D, BnaC02g03820D	NA	BnaC02g04420D	B. napus	S. sclerotiorum	Bi-P	Wei et al., 2014 Mol. Breeding
21	chrC02	1027454	3174971	qFR11-3	BnaC02g02610D, BnaC02g03820D	NA	BnaC02g04420D	B. napus	S. sclerotiorum	Bi-P	Wei et al., 2014 Mol. Breeding
22	chrC02	1027454	3953336	qSR10-3	BnaC02g02610D, BnaC02g03820D	NA	BnaC02g04420D	B. napus	S. sclerotiorum	Bi-P	Wei et al., 2014 Mol. Breeding
23	chrC02	1027454	3953336	qSR11-2	BnaC02g02610D, BnaC02g03820D	NA	BnaC02g04420D	B. napus	S. sclerotiorum	Bi-P	Wei et al., 2014 Mol. Breeding
24	chrC02	1099275	6816020	qFR10-2	BnaC02g02610D, BnaC02g03820D, BnaC02g07380D, BnaC02g07390D, BnaC02g07600D, BnaC02g07620D, BnaC02g07630D, BnaC02g07660D, BnaC02g07680D, BnaC02g08020D, BnaC02g08030D, BnaC02g08420D, BnaC02g08580D	BnaC02g09350D	BnaC02g04420D	B. napus	S. sclerotiorum	Bi-P	Wei et al., 2014 Mol. Breeding
25	chrC02	3710868	6707092	Dw12	BnaC02g07380D, BnaC02g07390D, BnaC02g07600D, BnaC02g07620D, BnaC02g07630D, BnaC02g07660D, BnaC02g07680D, BnaC02g08020D, BnaC02g08030D, BnaC02g08420D, BnaC02g08580D	BnaC02g09350D	NA	B. napus	S. sclerotiorum	Bi-P	Zhao et al., 2006 Theor. Appl. Genet.
26	chrC04	396764	9418160	Sll14a	BnaC04g08930D, BnaC04g09740D	BnaC04g11230D, BnaC04g11510D, BnaC04g11580D, BnaC04g11590D, BnaC04g11620D, BnaC04g11650D	BnaC04g10350D, BnaC04g11640D, BnaC04g11690D	B. napus	S. sclerotiorum	Bi-P	Zhao et al., 2006 Theor. Appl. Genet.
27	chrC04	3065391	7930616	LRC5	BnaC04g08930D, BnaC04g09740D	NA	NA	B. napus	S. sclerotiorum	Bi-P	Wu et al., 2013 PLoS ONE
28	chrC04	11691778	28720453	Sll14b	BnaC04g20030D, BnaC04g27190D	NA	BnaC04g23030D	B. napus	S. sclerotiorum	Bi-P	Zhao et al., 2006 Theor. Appl. Genet.
29	chrC04	40419964	41916428	DSRC4	NA	BnaC04g39680D	NA	B. napus	S. sclerotiorum	GWAS	Wu et al., 2016 Front. Plant Sci.
30	chrC06	23181372	35465622	Sll16	BnaC06g23900D, BnaC06g23920D, BnaC06g23930D, BnaC06g23960D, BnaC06g23980D, BnaC06g24010D, BnaC06g25350D, BnaC06g27830D, BnaC06g34000D, BnaC06g34020D, BnaC06g34030D, BnaC06g34060D, BnaC06g34070D, BnaC06g34080D, BnaC06g34090D	BnaC06g21940D, BnaC06g23210D, BnaC06g23240D, BnaC06g26340D, BnaC06g26600D, BnaC06g31350D, BnaC06g32510D, BnaC06g35080D, BnaC06g35090D, BnaC06g35100D	BnaC06g23250D, BnaC06g24260D, BnaC06g31160D	B. napus	S. sclerotiorum	Bi-P	Zhao et al., 2006 Theor. Appl. Genet.
31	chrC06	25797413	26471794	DSRC6	BnaC06g23980D, BnaC06g24010D	NA	BnaC06g24260D	B. napus	S. sclerotiorum	GWAS	Wu et al., 2016 Front. Plant Sci.
32	chrC06	28554990	35465622	Dw16	BnaC06g27830D, BnaC06g34000D, BnaC06g34020D, BnaC06g34030D, BnaC06g34060D, BnaC06g34070D, BnaC06g34080D, BnaC06g34090D	BnaC06g31350D, BnaC06g32510D, BnaC06g35080D, BnaC06g35090D, BnaC06g35100D	BnaC06g31160D	B. napus	S. sclerotiorum	Bi-P	Zhao et al., 2006 Theor. Appl. Genet.
33	chrC06	30278840	34585422	SRC6-1	BnaC06g34000D, BnaC06g34020D, BnaC06g34030D, BnaC06g34060D, BnaC06g34070D, BnaC06g34080D, BnaC06g34090D	BnaC06g31350D, BnaC06g32510D, BnaC06g35080D, BnaC06g35090D, BnaC06g35100D	BnaC06g31160D	B. napus	S. sclerotiorum	Bi-P	Wu et al., 2013 PLoS ONE
34	chrC06	30278840	34585422	SRC6-2	BnaC06g34000D, BnaC06g34020D, BnaC06g34030D, BnaC06g34060D, BnaC06g34070D, BnaC06g34080D, BnaC06g34090D	BnaC06g31350D, BnaC06g32510D, BnaC06g35080D, BnaC06g35090D, BnaC06g35100D	BnaC06g31160D	B. napus	S. sclerotiorum	Bi-P	Wu et al., 2013 PLoS ONE
35	chrC06	30784152	31344734	C6	NA	NA	NA	B. napus	S. sclerotiorum	GWAS	Wei et al., 2016 Plant Biotechnol. J
36	chrC06	34585232	36614661	SRC6-3	NA	NA	NA	B. napus	S. sclerotiorum	Bi-P	Wu et al., 2013 PLoS ONE
37	chrC07	917942	2853509	qSR10-2	NA	NA	NA	B. oleracea	S. sclerotiorum	Bi-P	Mei et al., 2013 Theor. Appl. Genet.
38	chrC07	29634609	31761057	SRC7	BnaC07g24570D	NA	NA	B. napus	S. sclerotiorum	Bi-P	Wu et al., 2013 PLoS ONE
39	chrC08	20654840	20788744	DSRC8	NA	NA	NA	B. napus	S. sclerotiorum	GWAS	Wu et al., 2016 Front. Plant Sci.
40	chrC08	31404544	32040944	SRC8a-1	BnaC08g33120D	NA	NA	B. napus	S. sclerotiorum	Bi-P	Wu et al., 2013 PLoS ONE
41	chrC08	31404544	33506513	SRC8a-2	BnaC08g33120D	NA	NA	B. napus	S. sclerotiorum	Bi-P	Wu et al., 2013 PLoS ONE
42	chrC08	38190613	38467944	SRC8b	NA	NA	NA	B. napus	S. sclerotiorum	Bi-P	Wu et al., 2013 PLoS ONE
43	chrC09	2387906	3087435	qLR09-6	NA	NA	NA	B. oleracea	S. sclerotiorum	Bi-P	Mei et al., 2013 Theor. Appl. Genet.
44	chrC09	2387906	2861882	qLR10-6	NA	NA	NA	B. oleracea	S. sclerotiorum	Bi-P	Mei et al., 2013 Theor. Appl. Genet.
45	chrC09	2387906	2861882	qSR09-2	NA	NA	BnaC09g05210D	B. oleracea	S. sclerotiorum	Bi-P	Mei et al., 2013 Theor. Appl. Genet.
46	chrC09	2861882	3087435	qSR10-4	NA	NA	BnaC09g05210D	B. oleracea	S. sclerotiorum	Bi-P	Mei et al., 2013 Theor. Appl. Genet.
47	chrC09	4681500	4852505	qLR09-5	NA	NA	NA	B. oleracea	S. sclerotiorum	Bi-P	Mei et al., 2013 Theor. Appl. Genet.
48	chrC09	4681500	5282728	qLR10-5	NA	NA	NA	B. oleracea	S. sclerotiorum	Bi-P	Mei et al., 2013 Theor. Appl. Genet.
49	chrC09	4681500	5282728	qSR09-1	NA	NA	NA	B. oleracea	S. sclerotiorum	Bi-P	Mei et al., 2013 Theor. Appl. Genet.
50	chrC09	4681500	5282728	qSR10-3	NA	NA	NA	B. oleracea	S. sclerotiorum	Bi-P	Mei et al., 2013 Theor. Appl. Genet.
51	chrC09	43326113	43593795	Dw19	NA	NA	BnaC09g41390D	B. napus	S. sclerotiorum	Bi-P	Zhao et al., 2006 Theor. Appl. Genet.
52	chrC09	46581970	46745693	Sll19	NA	NA	NA	B. napus	S. sclerotiorum	Bi-P	Zhao et al., 2006 Theor. Appl. Genet.
53	chrA01	1280000	3280000		NA	NA	NA	B. napus	L. maculans	GWAS	Rahman et al., 2016 Mol. Breeding
54	chrA01	1617851	1818199	A1.dy01b*	NA	NA	NA	B. napus	L. maculans	GWAS	Jestin et al., 2011 Mol. Breeding
55	chrA01	4899255	6469147	TS A01	BnaA01g10040D	NA	NA	B. napus	L. maculans	Bi-P	Larkan et al., 2016 BMC Plant Biol.
56	chrA01	6090395	6335386	TC A01	NA	NA	NA	B. napus	L. maculans	Bi-P	Larkan et al., 2016 BMC Plant Biol.
57	chrA02	1580000	3580000		BnaA02g03780D, BnaA02g03790D, BnaA02g03810D, BnaA02g03830D, BnaA02g04080D	NA	BnaA02g05220D	B. napus	L. maculans	GWAS	Rahman et al., 2016 Mol. Breeding
58	chrA02	9629705	22111258	A2†	BnaA02g16190D, BnaA02g22610D, BnaA02g23780D, BnaA02g23800D, BnaA02g24000D, BnaA02g24500D, BnaA02g24510D, BnaA02g24530D, BnaA02g24540D, BnaA02g24560D, BnaA02g28780D, BnaA02g30300D	BnaA02g16750D, BnaA02g16770D, BnaA02g16790D, BnaA02g24440D, BnaA02g30080D, BnaA02g30090D	NA	B. napus	L. maculans	Bi-P	Huang et al., 2015 Theor. Appl. Genet.
59	chrA02	9696451	22111258	LmA2†	BnaA02g22610D, BnaA02g23780D, BnaA02g23800D, BnaA02g24000D, BnaA02g24500D, BnaA02g24510D, BnaA02g24530D, BnaA02g24540D, BnaA02g24560D, BnaA02g28780D, BnaA02g30300D	BnaA02g16750D, BnaA02g16770D, BnaA02g16790D, BnaA02g24440D, BnaA02g30080D, BnaA02g30090D	NA	B. napus	L. maculans	Bi-P	Delourme et al., 2008 Theor. Appl. Genet.
60	chrA02	11756829	18651329	LepR1	BnaA02g22610D, BnaA02g23780D, BnaA02g23800D, BnaA02g24000D, BnaA02g24500D, BnaA02g24510D, BnaA02g24530D, BnaA02g24540D, BnaA02g24560D	BnaA02g24440D	NA	B. napus	L. maculans	Bi-P	Yu et al., 2012 Mol. Breeding
61	chrA04	4111712	41976684	A4†	BnaA04g11150D, BnaA04g11170D, BnaA04g11180D, BnaA04g11350D, BnaA04g15850D, BnaA04g18200D, BnaA04g18550D	BnaA04g06520D, BnaA04g14690D, BnaA04g14880D, BnaA04g15190D, BnaA04g18870D, BnaA04g18920D, BnaA04g18930D, BnaA04g19350D	BnaA04g06580D, BnaA04g18490D, BnaA04g18520D, BnaA04g18950D, BnaA04g18970D, BnaA04g20170D	B. napus	L. maculans	Bi-P	Huang et al., 2015 Theor. Appl. Genet.
62	chrA04	10830000	12830000		NA	BnaA04g14690D, BnaA04g14880D, BnaA04g15190D	NA	B. napus	L. maculans	GWAS	Rahman et al., 2016 Mol. Breeding
63	chrA06	17756436	19756998	Qlma6_2010_Cons*	NA	BnaA06g27810D, BnaA06g27980D	BnaA06g26150D	B. napus	L. maculans	Connected Bi-P	Jestin et al., 2015 Mol. Breeding
64	chrA07	9926520	14644781	A7†	BnaA07g15400D, BnaA07g17000D	BnaA07g16040D	NA	B. napus	L. maculans	Bi-P	Huang et al., 2015 Theor. Appl. Genet.
65	chrA07	14440000	16290000	Rlm7	NA	NA	NA	B. napus	L. maculans	Bi-P	Larkan et al., 2016 Front. Plant Sci.
66	chrA07	14440000	18750000	Rlm9	BnaA07g22940D, BnaA07g24260D	BnaA07g22380D, BnaA07g22390D, BnaA07g23520D, BnaA07g23530D	NA	B. napus	L. maculans	Bi-P	Larkan et al., 2016 Front. Plant Sci.
67	chrA07	15120000	16290000	Rlm3	NA	NA	NA	B. napus	L. maculans	Bi-P	Larkan et al., 2016 Front. Plant Sci.
68	chrA07	15120000	16290000	Rlm4	NA	NA	NA	B. napus	L. maculans	Bi-P	Larkan et al., 2016 Front. Plant Sci.
69	chrA07	20120000	21040000	Rlm1	NA	BnaA07g28760D, BnaA07g29310D	BnaA07g28550D	B. napus	L. maculans	Bi-P	Larkan et al., 2016 Front. Plant Sci.
70	chrA08	8032642	13668709	A8†	BnaA08g09210D, BnaA08g09220D, BnaA08g10100D, BnaA08g14760D, BnaA08g15160D, BnaA08g15180D, BnaA08g15260D, BnaA08g15550D, BnaA08g15560D, BnaA08g15570D, BnaA08g16300D	BnaA08g08920D, BnaA08g09000D	BnaA08g09010D, BnaA08g11700D	B. napus	L. maculans	Bi-P	Huang et al., 2015 Theor. Appl. Genet.
71	chrA08	9514104	15735553	A8.dy09†	BnaA08g14760D, BnaA08g15160D, BnaA08g15180D, BnaA08g15260D, BnaA08g15550D, BnaA08g15560D, BnaA08g15570D, BnaA08g16300D, BnaA08g20150D, BnaA08g20170D	BnaA08g19110D, BnaA08g19120D	BnaA08g11700D	B. napus	L. maculans	GWAS	Jestin et al., 2011 Mol. Breeding
72	chrA08	11210000	13210000		BnaA08g14760D, BnaA08g15160D, BnaA08g15180D, BnaA08g15260D, BnaA08g15550D, BnaA08g15560D, BnaA08g15570D	NA	NA	B. napus	L. maculans	GWAS	Rahman et al., 2016 Mol. Breeding
73	chrA08	14322649	16240850	TC A08	BnaA08g20150D, BnaA08g20170D	BnaA08g19110D, BnaA08g19120D	NA	B. napus	L. maculans	Bi-P	Larkan et al., 2016 BMC Plant Biol.
74	chrA09	5371869	20078473	A9.dy05†	BnaA09g10520D, BnaA09g10530D, BnaA09g11190D, BnaA09g11650D, BnaA09g11730D, BnaA09g11740D, BnaA09g11760D, BnaA09g13850D, BnaA09g14320D, BnaA09g14420D, BnaA09g14560D, BnaA09g14680D, BnaA09g14980D, BnaA09g16680D, BnaA09g17420D, BnaA09g18010D, BnaA09g18020D, BnaA09g18030D, BnaA09g21070D, BnaA09g21180D, BnaA09g21190D	NA	NA	B. napus	L. maculans	GWAS	Jestin et al., 2011 Mol. Breeding
75	chrA09	7171124	25373214	LmA9†	BnaA09g13850D, BnaA09g14320D, BnaA09g14420D, BnaA09g14560D, BnaA09g14680D, BnaA09g14980D, BnaA09g16680D, BnaA09g17420D, BnaA09g18010D, BnaA09g18020D, BnaA09g18030D, BnaA09g21070D, BnaA09g21180D, BnaA09g21190D, BnaA09g29600D, BnaA09g29610D, BnaA09g31620D, BnaA09g31990D, BnaA09g32070D, BnaA09g32090D	BnaA09g28820D	NA	B. napus	L. maculans	Bi-P	Delourme et al., 2008 Theor. Appl. Genet.
76	chrA09	24341296	25991630	TS A09	NA	BnaA09g35430D	NA	B. napus	L. maculans	Bi-P	Larkan et al., 2016 BMC Plant Biol.
77	chrA10	8000000	10000000		NA	NA	BnaA10g09680D	B. napus	L. maculans	GWAS	Rahman et al., 2016 Mol. Breeding
78	chrA10	9279651	10051618	LepR2	NA	NA	NA	B. napus	L. maculans	Bi-P	Yu et al., 2012 Mol. Breeding
79	chrC01	35265792	37000706	QlmC1_2008_Cons	NA	NA	NA	B. napus	L. maculans	Connected Bi-P	Jestin et al., 2015 Mol. Breeding
80	chrC02	1304395	16325287	LmC2†	BnaC02g03820D, BnaC02g07380D, BnaC02g07390D, BnaC02g07600D, BnaC02g07620D, BnaC02g07630D, BnaC02g07660D, BnaC02g07680D, BnaC02g08020D, BnaC02g08030D, BnaC02g08420D, BnaC02g08580D, BnaC02g12880D	BnaC02g09350D	BnaC02g04420D	B. napus	L. maculans	Bi-P	Delourme et al., 2008 Theor. Appl. Genet.
81	chrC02	1638449	1839105	C2*	NA	NA	NA	B. napus	L. maculans	Bi-P	Huang et al., 2015 Theor. Appl. Genet.
82	chrC02	7948383	9949111	C2.dy02*	BnaC02g12880D	NA	NA	B. napus	L. maculans	GWAS	Jestin et al., 2011 Mol. Breeding
83	chrC02	10488703	12491088	QlmC2_2010_Cons*	NA	NA	NA	B. napus	L. maculans	Connected Bi-P	Jestin et al., 2015 Mol. Breeding
84	chrC03	1149994	37813327	QlmC3_2008_Cons†	BnaC03g04690D, BnaC03g05380D, BnaC03g08650D, BnaC03g08660D, BnaC03g08920D, BnaC03g08940D, BnaC03g09410D, BnaC03g12220D, BnaC03g18920D, BnaC03g29150D, BnaC03g29290D, BnaC03g34840D, BnaC03g44460D, BnaC03g45210D, BnaC03g45320D, BnaC03g45720D, BnaC03g47400D	BnaC03g07920D, BnaC03g08330D, BnaC03g18190D, BnaC03g27740D, BnaC03g35320D, BnaC03g42560D, BnaC03g43790D, BnaC03g45490D	BnaC03g02760D, BnaC03g10460D, BnaC03g18450D, BnaC03g19250D, BnaC03g37710D, BnaC03g41540D	B. napus	L. maculans	Connected Bi-P	Jestin et al., 2015 Mol. Breeding
85	chrC03	8870000	10870000		BnaC03g18920D	BnaC03g18190D	BnaC03g18450D, BnaC03g19250D	B. napus	L. maculans	GWAS	Rahman et al., 2016 Mol. Breeding
86	chrC04	2573460	10052109	QlmC4_2009_Cons†	BnaC04g08930D, BnaC04g09740D	BnaC04g11230D, BnaC04g11510D, BnaC04g11580D, BnaC04g11590D, BnaC04g11620D, BnaC04g11650D, BnaC04g12150D	BnaC04g10350D, BnaC04g11640D, BnaC04g11690D, BnaC04g12170D	B. napus	L. maculans	Connected Bi-P	Jestin et al., 2015 Mol. Breeding
87	chrC04	4698134	22256491	C4.dy03†	BnaC04g08930D, BnaC04g09740D, BnaC04g12970D, BnaC04g20030D	BnaC04g11230D, BnaC04g11510D, BnaC04g11580D, BnaC04g11590D, BnaC04g11620D, BnaC04g11650D, BnaC04g12150D	BnaC04g10350D, BnaC04g11640D, BnaC04g11690D, BnaC04g12170D	B. napus	L. maculans	GWAS	Jestin et al., 2011 Mol. Breeding
88	chrC04	41208735	43747502	QlmC4_2009_Cons†	BnaC04g42270D	BnaC04g43150D, BnaC04g43170D, BnaC04g43260D	BnaC04g42570D, BnaC04g42610D, BnaC04g42620D, BnaC04g43070D, BnaC04g43190D, BnaC04g43230D	B. napus	L. maculans	Connected Bi-P	Jestin et al., 2015 Mol. Breeding
89	chrC05	10655675	15336982	QlmC5_2008_Cons‡	BnaC05g19440D, BnaC05g19470D, BnaC05g19500D	NA	NA	B. napus	L. maculans	Connected Bi-P	Jestin et al., 2015 Mol. Breeding
90	chrC05	17813728	19813728	C5.dy18*	NA	NA	NA	B. napus	L. maculans	GWAS	Jestin et al., 2011 Mol. Breeding
91	chrC06	5852765	13138842	QlmC6_2008_Cons†	BnaC06g09900D	NA	BnaC06g07650D	B. napus	L. maculans	Connected Bi-P	Jestin et al., 2015 Mol. Breeding
92	chrC06	13138327	20245793	C6.dy13†	BnaC06g13520D, BnaC06g13540D	NA	BnaC06g17400D	B. napus	L. maculans	GWAS	Jestin et al., 2011 Mol. Breeding
93	chrC06	31230000	33230000		NA	BnaC06g31350D, BnaC06g32510D	BnaC06g31160D	B. napus	L. maculans	GWAS	Rahman et al., 2016 Mol. Breeding
94	chrC06	32026025	34268374	QlmC6_2010_Cons	BnaC06g34000D, BnaC06g34020D, BnaC06g34030D, BnaC06g34060D, BnaC06g34070D, BnaC06g34080D, BnaC06g34090D	BnaC06g32510D, BnaC06g35080D, BnaC06g35090D, BnaC06g35100D	NA	B. napus	L. maculans	Connected Bi-P	Jestin et al., 2015 Mol. Breeding
95	chrC06	33000000	35000000		BnaC06g34000D, BnaC06g34020D, BnaC06g34030D, BnaC06g34060D, BnaC06g34070D, BnaC06g34080D, BnaC06g34090D	BnaC06g35080D, BnaC06g35090D, BnaC06g35100D	NA	B. napus	L. maculans	GWAS	Rahman et al., 2016 Mol. Breeding
96	chrC08	7210000	9210000		NA	NA	NA	B. napus	L. maculans	GWAS	Rahman et al., 2016 Mol. Breeding
97	chrC08	23938650	35120753	C8†	BnaC08g21540D, BnaC08g21550D, BnaC08g22370D, BnaC08g22890D, BnaC08g22900D, BnaC08g28290D, BnaC08g33120D, BnaC08g37590D, BnaC08g37650D, BnaC08g37660D	BnaC08g21360D, BnaC08g26810D, BnaC08g29680D, BnaC08g36540D, BnaC08g37890D	BnaC08g28830D	B. napus	L. maculans	Bi-P	Huang et al., 2015 Theor. Appl. Genet.
98	chrC09	26248783	28248916	C9.dy15*	NA	NA	NA	B. napus	L. maculans	GWAS	Jestin et al., 2011 Mol. Breeding
99	chrC09	33493438	40546529	QlmC9_2010_Cons‡	BnaC09g35960D, BnaC09g36260D	NA	BnaC09g36800D	B. napus	L. maculans	Connected Bi-P	Jestin et al., 2015 Mol. Breeding
100	chrA01	4668649	6668649	Crr2*	BnaA01g09680D, BnaA01g10040D, BnaA01g13140D	NA	NA	B. rapa	P. brassicae	Bi-P	Suwabe et al., 2006 Genetics
101	chrA02	22576577	22970418	CRQTL-GN_1 homeolog	NA	NA	NA	B. napus	P. brassicae	GWAS	Li et al., 2016 Front. Plant Sci.
102	chrA03	5386730	5386845	PbBn-01:07-1	NA	NA	NA	B. napus	P. brassicae	GWAS	Li et al., 2016 Front. Plant Sci.
103	chrA03	21682961	22238961	CRb	NA	NA	NA	B. napus	P. brassicae	GWAS	Li et al., 2016 Front. Plant Sci.
104	chrA03	22797049	23009129	Rcr1	BnaA03g45000D, BnaA03g45020D, BnaA03g45040D, BnaA03g45050D	NA	NA	B. napus	P. brassicae	GWAS	Li et al., 2016 Front. Plant Sci.
105	chrA03	22864473	22872176	CRa§	BnaA03g45000D	NA	NA	B. rapa	P. brassicae	Bi-P	Ueno et al., 2012 Plant Mol. Biol.
106	chrA03	22864716	22877171	CRa	BnaA03g45000D	NA	NA	B. napus	P. brassicae	GWAS	Li et al., 2016 Front. Plant Sci.
107	chrA04	16080000	16733484	MCR-A04	NA	NA	NA	B. napus	P. brassicae	GWAS	Li et al., 2016 Front. Plant Sci.
108	chrA08	8911079	9425240	Crr1¶	NA	NA	NA	B. rapa	P. brassicae	Bi-P	Suwabe et al., 2006 Genetics
109	chrA08	9456084	9467948	Crr1	BnaA08g10100D	NA	NA	B. napus	P. brassicae	GWAS	Li et al., 2016 Front. Plant Sci.
110	chrA10	870000	920000	SCR-A10a	NA	NA	NA	B. napus	P. brassicae	GWAS	Li et al., 2016 Front. Plant Sci.
111	chrA10	15476654	15530000	SCR-A10b	NA	NA	NA	B. napus	P. brassicae	GWAS	Li et al., 2016 Front. Plant Sci.
112	chrC02	15324741	17325287	PbBo(Anju)2*	NA	BnaC02g20700D	NA	B. oleracea	P. brassicae	Bi-P	Nagaoka et al., 2010 Theor. Appl. Genet.
113	chrC02	41785248	44103403	PbBo(Anju)1‡	NA	NA	NA	B. oleracea	P. brassicae	Bi-P	Nagaoka et al., 2010 Theor. Appl. Genet.
114	chrC02	42737365	43546906	CRQTL-GN_1	NA	NA	NA	B. napus	P. brassicae	GWAS	Li et al., 2016 Front. Plant Sci.
115	chrC03	550498	2567258	PbBo(Anju)3†	BnaC03g04690D	NA	BnaC03g02760D	B. oleracea	P. brassicae	Bi-P	Nagaoka et al., 2010 Theor. Appl. Genet.
116	chrC03	1185066	2835468	CRQTL-GN_2	BnaC03g04690D, BnaC03g05380D	NA	BnaC03g02760D	B. napus	P. brassicae	GWAS	Li et al., 2016 Front. Plant Sci.
117	chrC03	21720000	21920000	MCR-C3	NA	NA	NA	B. napus	P. brassicae	GWAS	Li et al., 2016 Front. Plant Sci.
118	chrC03	54084701	54109096	Crr1 homeolog	BnaC03g64750D	NA	NA	B. napus	P. brassicae	GWAS	Li et al., 2016 Front. Plant Sci.
119	chrC03	57860000	58100000	SCR-C3	NA	NA	NA	B. napus	P. brassicae	GWAS	Li et al., 2016 Front. Plant Sci.
120	chrC04	2460000	2570000	SCR-C4a	NA	NA	NA	B. napus	P. brassicae	GWAS	Li et al., 2016 Front. Plant Sci.
121	chrC04	7400000	8170000	SCR-C4b	NA	NA	BnaC04g10350D	B. napus	P. brassicae	GWAS	Li et al., 2016 Front. Plant Sci.
122	chrC05	11800642	39449073	PbBo(GC)1†	BnaC05g19440D, BnaC05g19470D, BnaC05g19500D, BnaC05g39120D, BnaC05g39130D, BnaC05g41740D	BnaC05g21800D, BnaC05g29690D, BnaC05g38960D	BnaC05g30340D, BnaC05g31450D, BnaC05g33710D, BnaC05g35900D, BnaC05g40920D	B. oleracea	P. brassicae	Bi-P	Nagaoka et al., 2010 Theor. Appl. Genet.
123	chrC06	25090000	26220000	SCR-C6	BnaC06g23900D, BnaC06g23920D, BnaC06g23930D, BnaC06g23960D, BnaC06g23980D, BnaC06g24010D	NA	BnaC06g23250D, BnaC06g24260D	B. napus	P. brassicae	GWAS	Li et al., 2016 Front. Plant Sci.
124	chrC06	27067129	27067246	PbBn-korp-4	NA	NA	NA	B. napus	P. brassicae	GWAS	Li et al., 2016 Front. Plant Sci.
125	chrC07	36175444	42808011	PbBo(Anju)4‡	BnaC07g33990D, BnaC07g35890D, BnaC07g35900D, BnaC07g35920D, BnaC07g35930D, BnaC07g35950D, BnaC07g36990D, BnaC07g37000D, BnaC07g37010D, BnaC07g37020D, BnaC07g38450D, BnaC07g40790D	BnaC07g40060D	NA	B. oleracea	P. brassicae	Bi-P	Nagaoka et al., 2010 Theor. Appl. Genet.
126	chrC07	36229328	39036510	Rcr1 homeolog	BnaC07g33990D, BnaC07g35890D, BnaC07g35900D, BnaC07g35920D, BnaC07g35930D, BnaC07g35950D, BnaC07g36990D, BnaC07g37000D, BnaC07g37010D, BnaC07g37020D	NA	NA	B. napus	P. brassicae	GWAS	Li et al., 2016 Front. Plant Sci.
127	chrC07	38863628	38883623	CRa homeolog	BnaC07g37000D, BnaC07g37010D	NA	NA	B. napus	P. brassicae	GWAS	Li et al., 2016 Front. Plant Sci.
128	chrC09	41720000	42800000	MCR-C9	BnaC09g39460D, BnaC09g39490D, BnaC09g39520D, BnaC09g39550D, BnaC09g39590D, BnaC09g39630D, BnaC09g40030D, BnaC09g40250D	NA	NA	B. napus	P. brassicae	GWAS	Li et al., 2016 Front. Plant Sci.
NA, not available; GWAS, genome-wide association study; Bi-P, biparental mapping population
* Based on one marker; interval used = 1 Mb on each side
† Approximate based on available marker information
‡ Partial interval
§ Candidate gene
¶ Approximate based on available homology to Arabidopsis thaliana
Delourme R, Piel N, Horvais R, et al., 2008. Molecular and phenotypic characterization of near isogenic lines at QTL for quantitative resistance to Leptosphaeria maculans in oilseed rape (Brassica napus L.). Theoretical and Applied Genetics 117, 1055-67. Huang YJ, Jestin C, Welham SJ, et al., 2016. Identification of environmentally stable QTL for resistance against Leptosphaeria maculans in oilse…
