# Supplementary material for: Genomic evidence for genes encoding leucine-rich repeat receptors linked to resistance against the eukaryotic extra- and intracellular Brassica napus pathogens Leptosphaeria maculans and Plasmodiophora brassicae
Source: PLoS One. 2018 Jun 1;13(6):e0198201. doi: 10.1371/journal.pone.0198201 (PMC5983482; doi:10.1371/journal.pone.0198201)
Supplement: S7 Table — Sequences were discovered using the motif discovery tool MEME (Bailey et al., 2009). (ZIP) [file pone.0198201.s007.zip]

Archive with 1 entries (1 files):
- S7Table-MEME_090517.xlsx
