# Supplementary material for: Genomic evidence for genes encoding leucine-rich repeat receptors linked to resistance against the eukaryotic extra- and intracellular Brassica napus pathogens Leptosphaeria maculans and Plasmodiophora brassicae
Source: PLoS One. 2018 Jun 1;13(6):e0198201. doi: 10.1371/journal.pone.0198201 (PMC5983482; doi:10.1371/journal.pone.0198201)
Supplement: S7 Table — Sequences were discovered using the motif discovery tool MEME (Bailey et al., 2009). (ZIP) [file pone.0198201.s007.zip › S7Table-MEME_090517.xlsx]

## Sheet: Motifs
Motif	Width	Sequence
1	80	AIDFSGNRFEGEIPESIGLLKELHALNLSHNAFTGHIPPSMANLTKLESLDLSQNQLSGEIPQELGKLSFLAYMNVSHNQ	-	0.5	0.64	0.67	0.23	0.18	0.51	0.6	0.15	0.25	0.62	0.38	0.44	0.72	0.68	0.46	0.23	0.17	0.67	0.66
2	65	AMLRSLDVGHNQLTGKLPRSLINCSAMEFLNVEHNRIKDTFPFWLKALPKLQVLVLRSNAFYGPI	0.5	-	0.49	0.49	0.2	0.21	0.48	0.56	0.15	0.23	0.48	0.34	0.42	0.6	0.5	0.39	0.23	0.17	0.56	0.56
3	41	ARNNNFTGKIPHWICNRRSLRVLDLSYNNFTGSIPRCMGNF	0.64	0.49	-	0.47	0.23	0.17	0.49	0.54	0.25	0.25	0.45	0.35	0.43	0.7	0.64	0.42	0.24	0.13	0.68	0.59
4	41	IPYCIGNLKKLRVLDLSSNQFTGQVPSSIGNLTQLTYLYLS	0.67	0.49	0.47	-	0.19	0.13	0.51	0.53	0.26	0.19	0.58	0.29	0.43	0.63	0.72	0.49	0.2	0.16	0.71	0.56
5	29	LEGEIPQGTQFQTQPCSSFEGNPGLCGAP	0.23	0.2	0.23	0.19	-	0.15	0.23	0.26	0.2	0.16	0.17	0.17	0.21	0.29	0.24	0.21	0.18	0.15	0.21	0.21
6	31	EEEEEQVINWIAAAIGYGPGVVCGLAIAHII	0.18	0.21	0.17	0.13	0.15	-	0.17	0.19	0.25	0.32	0.16	0.22	0.22	0.17	0.14	0.21	0.23	0.38	0.22	0.13
7	20	IIDISHNRFTGTLPADYFVN	0.51	0.48	0.49	0.51	0.23	0.17	-	0.41	0.38	0.2	0.57	0.21	0.16	0.66	0.38	0.48	0.14	0.21	0.5	0.34
8	19	SNNKIKGQVPEWLWRLPRL	0.6	0.56	0.54	0.53	0.26	0.19	0.41	-	0.32	0.22	0.57	0.2	0.32	0.51	0.26	0.53	0.19	0.18	0.35	0.46
9	100	NNPVVGLGACGPHQIQAFTQFKNEFDTRACNHSDPWNGVWCDNSTGAVTMLQLRACLSGTLKPNSSLFQFHQLRYLYLPHNNFTSSSIPSKFGMLNKLEV	0.15	0.15	0.25	0.26	0.2	0.25	0.38	0.32	-	0.46	0.25	0.26	0.31	0.41	0.65	0.21	0.57	0.21	0.39	0.29
10	21	DCCYWEGVTCDAKSGEVIELD	0.25	0.23	0.25	0.19	0.16	0.32	0.2	0.22	0.46	-	0.17	0.18	0.24	0.24	0.16	0.2	0.19	0.2	0.21	0.2
11	42	MQRLHKLEYFDASYNHFTGTIPSSLFMMPSLTYLDLRYNQMS	0.62	0.48	0.45	0.58	0.17	0.16	0.57	0.57	0.25	0.17	-	0.25	0.38	0.64	0.61	0.59	0.16	0.13	0.67	0.59
12	21	YYDSMDMMYKGVEMEQVRVLT	0.38	0.34	0.35	0.29	0.17	0.22	0.21	0.2	0.26	0.18	0.25	-	0.21	0.36	0.24	0.25	0.19	0.26	0.27	0.19
13	21	CNITEFPEFLKTQHKMEYIDI	0.44	0.42	0.43	0.43	0.21	0.22	0.16	0.32	0.31	0.24	0.38	0.21	-	0.2	0.34	0.34	0.23	0.24	0.31	0.4
14	15	VLDLRKNNLSGSIPD	0.72	0.6	0.7	0.63	0.29	0.17	0.66	0.51	0.41	0.24	0.64	0.36	0.2	-	0.54	0.73	0.24	0.21	0.66	0.52
15	21	SSLFRLHHLRYLDLSYNHFSG	0.68	0.5	0.64	0.72	0.24	0.14	0.38	0.26	0.65	0.16	0.61	0.24	0.34	0.54	-	0.57	0.19	0.21	0.57	0.62
16	50	GPIEFGNISSPSRLQYMYIGYNHFEGPIPEPISKLINLKELDLSHWNTQY	0.46	0.39	0.42	0.49	0.21	0.21	0.48	0.53	0.21	0.2	0.59	0.25	0.34	0.73	0.57	-	0.23	0.15	0.6	0.52
17	21	RHACRPDQRDALLEFKNEFMI	0.23	0.23	0.24	0.2	0.18	0.23	0.14	0.19	0.57	0.19	0.16	0.19	0.23	0.24	0.19	0.23	-	0.23	0.18	0.19
18	57	EEEEEDDEAAIDMVVFYWSTAATYVTALIGILVFMCFDCPWRRAWFYIVDAFIAKVK	0.17	0.17	0.13	0.16	0.15	0.38	0.21	0.18	0.21	0.2	0.13	0.26	0.24	0.21	0.21	0.15	0.23	-	0.2	0.13
19	21	RNLTKLTVLDLSYNHFKGQIP	0.67	0.56	0.68	0.71	0.21	0.22	0.5	0.35	0.39	0.21	0.67	0.27	0.31	0.66	0.57	0.6	0.18	0.2	-	0.52
20	29	NKFVGEIPPSFANCTMLRVLDMDNNKFTG

## Sheet: TableS1
S7 Table. Identification of amino acid sequence motifs among 57 amino acid sequences for receptor-like proteins from Arabidopsis thaliana (Wang et al., 2008). Sequences were discovered using the motif discovery tool MEME (Bailey et al., 2009).
Motif*	Width	Sequence†	E-value	Sites‡	Domains§
1	80	AIDFSGNRFEGEIPESIGLLKELHALNLSHNAFTGHIPPSMANLTKLESLDLSQNQLSGEIPQELGKLSFLAYMNVSHNQ	4.6e-2187	56	LRR1, LRR8
2	65	AMLRSLDVGHNQLTGKLPRSLINCSAMEFLNVEHNRIKDTFPFWLKALPKLQVLVLRSNAFYGPI	7.2e-1230	33	LRR4
3	41	ARNNNFTGKIPHWICNRRSLRVLDLSYNNFTGSIPRCMGNF	4.5e-811	52	LRR1
4	41	IPYCIGNLKKLRVLDLSSNQFTGQVPSSIGNLTQLTYLYLS	1.1e-594	48	LRR6
5	29	LEGEIPQGTQFQTQPCSSFEGNPGLCGAP	4.8e-593	44
6	31	EEEEEQVINWIAAAIGYGPGVVCGLAIAHII	5.3e-526	31	TM
7	20	IIDISHNRFTGTLPADYFVN	1.2e-290	57
8	19	SNNKIKGQVPEWLWRLPRL	7.6e-292	41
9	100	NNPVVGLGACGPHQIQAFTQFKNEFDTRACNHSDPWNGVWCDNSTGAVTMLQLRACLSGTLKPNSSLFQFHQLRYLYLPHNNFTSSSIPSKFGMLNKLEV	2.6e-272	6
10	21	DCCYWEGVTCDAKSGEVIELD	8.0e-327	28
11	42	MQRLHKLEYFDASYNHFTGTIPSSLFMMPSLTYLDLRYNQMS	3.9e-451	44	LRR6, LRR1
12	21	YYDSMDMMYKGVEMEQVRVLT	3.6e-256	32
13	21	CNITEFPEFLKTQHKMEYIDI	3.0e-216	32
14	15	VLDLRKNNLSGSIPD	1.6e-211	46
15	21	SSLFRLHHLRYLDLSYNHFSG	1.0e-232	46
16	50	GPIEFGNISSPSRLQYMYIGYNHFEGPIPEPISKLINLKELDLSHWNTQY	1.0e-330	21
17	21	RHACRPDQRDALLEFKNEFMI	2.1e-208	29
18	57	EEEEEDDEAAIDMVVFYWSTAATYVTALIGILVFMCFDCPWRRAWFYIVDAFIAKVK	4.4e-194	9	LC, TM
19	21	RNLTKLTVLDLSYNHFKGQIP	1.7e-177	46
20	29	NKFVGEIPPSFANCTMLRVLDMDNNKFTG	8.9e-175	34
* Motifs listed according to their ranking from MEME analysis.
† Consensus amino acid sequence from MEME analysis.
‡ Numer of sites; amino acid sequences can have more than one site.
§ Predicted based on SMART; LRR: leucine-rich repeat; TM; transmembrane region; LC: low complexity.
Wang G, et al. (2008) A genome-wide functional investigation into the roles of receptor-like proteins in Arabidopsis. Plant Physiology 147:503-517.
Bailey TL, et al. (2009) MEME SUITE: tools for motif discovery and searching. Nucleic Acids Research 37:W202-208.
