# Supplementary material for: Genomic evidence for genes encoding leucine-rich repeat receptors linked to resistance against the eukaryotic extra- and intracellular Brassica napus pathogens Leptosphaeria maculans and Plasmodiophora brassicae
Source: PLoS One. 2018 Jun 1;13(6):e0198201. doi: 10.1371/journal.pone.0198201 (PMC5983482; doi:10.1371/journal.pone.0198201)
Supplement: S2 Appendix — The package GenomicRanges was used to compare genomic intervals of genes and resistance loci. Results were subsequently automatically inserted into pre-existing tables. (ZIP) [file pone.0198201.s010.zip]

Archive with 1 entries (1 files):
- S2Appenix-Code_090517.docx
